# Supplementary material for: Small Segmental Duplications in Drosophila—High Rate of Emergence and Elimination
Source: Genome Biol Evol. 2019 Jan 28;11(2):486–96. doi: 10.1093/gbe/evz011 (PMC6380325; doi:10.1093/gbe/evz011)
Supplement: Supplementary Data [file evz011_supp.zip]

Archive with 3 entries (3 files):
- Li et al_R2_Sup_Figures_20190108.pdf
- Li et al_R2_TabS_20190108.xlsx
- Supporting information legends.docx
