# Supplementary material for: Small Segmental Duplications in Drosophila—High Rate of Emergence and Elimination
Source: Genome Biol Evol. 2019 Jan 28;11(2):486–96. doi: 10.1093/gbe/evz011 (PMC6380325; doi:10.1093/gbe/evz011)
Supplement: Supplementary Data [file evz011_supp.zip › Li et al_R2_TabS_20190108.xlsx]

## Sheet: Table S1
Table S1. Sample overview
Strain	Locality, country	Library	Read length (bp)	Sequencing coverage (X)	SRA accessionb
Reference stock	Unknown	ycnbwsp_3-HE	76	21.63	SRX040485
CK2	Kasangani, Congo	CK2_1-HE	146	38.3	SRX058146
EZ2	Ziway, Ethiopia	EZ2_1-HE	76	27.18	SRX058175
EZ5	Ziway, Ethiopia	EZ5N_1-HE	76	32.91	SRX058178
EZ9	Ziway, Ethiopia	EZ9N_4-HE	76	27.56	SRX058180
FR14	Lyon, France	FR14_1-HE	76	33.7	SRX058182
FR70	Lyon, France	FR70_2-HE	146	32.95	SRX058190
FR151	Lyon, France	FR151_1-HE	76	33.87	SRX058183
FR180	Lyon, France	FR180_2-HE	146	35.96	SRX058184
FR207	Lyon, France	FR207_2-HE	146	33.11	SRX058185
FR217	Lyon, France	FR217_1-HE	76	37.41	SRX058186
FR229	Lyon, France	FR229_2-HE	146	34.74	SRX058187
FR310	Lyon, France	FR310_1-HE	76	33.26	SRX058188
FR361	Lyon, France	FR361_1-HE	76	36.69	SRX058189
KN6	Nayhururu, Kenya	KN6_1-HE	76	35.71	SRX058260
RG2	Gikongoro, Rwanda	RG2_2-HE	76	33.83	SRX058345
RG3	Gikongoro, Rwanda	RG3_1-HE	76	34.5	SRX058351
RG4	Gikongoro, Rwanda	RG4N_1-HE	146	43.53	SRX058362
RG5	Gikongoro, Rwanda	RG5_1-HE	76	24.91	SRX058367
RG7	Gikongoro, Rwanda	RG7_1-HE	76	32.49	SRX058369
RG8	Gikongoro, Rwanda	RG8_1-HE	146	39.92	SRX058370
RG9	Gikongoro, Rwanda	RG9_1-HE	76	33.86	SRX058371
RG10	Gikongoro, Rwanda	RG10_1-HE	76	34.59	SRX058338
RG11	Gikongoro, Rwanda	RG11N_1-HE	76	34.19	SRX058339
RG13	Gikongoro, Rwanda	RG13N_1-HE	146	30.4	SRX058340
UG5	Namulonge, Uganda	UG5N_1-HE	76	29.62	SRX058379
UG7	Namulonge, Uganda	UG7_1-HE	76	34.79	SRX058380
ZS11	Sengwa, Zimbabwe	ZS11_1-HE	76	34	SRX058372
ZS30a	Sengwa, Zimbabwe	ZS30	80	60.2	SRX337489
ZS56	Sengwa, Zimbabwe	ZS56_1-HE	76	32.42	SRX058375
a ZS30 was an autosome-isogenic line and sequenced in two libraries.
b NCBI Sequence Read Archive (SRA) accession.

## Sheet: Table S2
Table S2. Large duplicated regions (>28 kb) excluded from this study
Strain	Chromosomal arm	Start	End	Length (bp)	Number of pseudoheterozygous site	Copy number
ZS11	2R	17613500	17979000	365500	986	>2
ZS30	3R	21966000	21994000	28000	264	>2
FR217	3R	21966000	21994000	28000	250	>2
FR217	3R	8981300	9055300	74000	423	>2

## Sheet: Table S3
Table S3. List of pseudoheterozygous sites
Chromosomal		Pseudoheterozygous sites				Number
arm	Position	Reference allele	Allele 1	Allele 2	Strain	of strains
2L	16483	T	T	A	RG4N	1
2L	25729	A	A	T	ZS30	1
2L	25741	T	T	C	ZS30	1
2L	46105	G	G	A	RG8	1
2L	46149	A	A	G	RG8	1
2L	52632	T	T	A	RG8, FR70	2
2L	53189	G	G	A	FR70	1
2L	270080	T	T	G	ZS30	1
2L	440849	C	C	G	RG7	1
2L	522865	C	C	A	RG7, FR151, FR207, FR217, FR310	5
2L	670854	A	A	T	FR70	1
2L	748183	G	G	A	CK2, EZ5N, RG11N	3
2L	772855	C	C	T	EZ2	1
2L	772865	T	T	A	EZ2	1
2L	772962	T	T	C	EZ2	1
2L	773051	G	G	A	EZ2	1
2L	773053	C	C	T	EZ2	1
2L	773117	A	A	G	EZ2	1
2L	773183	A	A	G	EZ2	1
2L	773425	T	T	C	EZ2	1
2L	773441	T	T	C	EZ2	1
2L	773764	A	A	C	RG8	1
2L	773881	G	G	C	EZ2	1
2L	773954	G	G	A	EZ2	1
2L	774062	A	A	T	EZ2	1
2L	774106	T	T	C	EZ2	1
2L	774115	A	A	C	EZ2	1
2L	774133	A	A	T	EZ2	1
2L	774174	A	A	T	EZ2	1
2L	774663	T	T	C	EZ2	1
2L	774679	C	C	T	EZ2	1
2L	774690	T	T	C	EZ2	1
2L	774706	A	A	G	EZ2	1
2L	774722	T	T	G	EZ2	1
2L	774723	G	G	A	EZ2	1
2L	774747	T	T	A	EZ2	1
2L	774774	A	A	G	EZ2	1
2L	774776	C	C	G	EZ2	1
2L	774784	C	C	A	EZ2	1
2L	774785	C	C	T	EZ2	1
2L	774835	A	A	T	EZ2	1
2L	775093	A	A	C	EZ2	1
2L	775185	G	G	T	EZ2	1
2L	775187	G	G	A	EZ2	1
2L	775376	T	T	C	EZ2	1
2L	775604	C	C	T	EZ2	1
2L	775611	G	G	T	EZ2	1
2L	775853	A	A	G	EZ2	1
2L	775930	T	T	G	EZ2	1
2L	776096	A	A	C	EZ2	1
2L	776165	T	T	C	EZ2	1
2L	776168	G	G	C	EZ2	1
2L	776172	A	A	T	EZ2	1
2L	776819	C	C	G	EZ2	1
2L	776823	T	T	A	EZ2	1
2L	776826	C	C	G	EZ2	1
2L	776972	C	C	T	EZ2	1
2L	776978	C	C	G	EZ2	1
2L	777122	G	G	C	EZ2	1
2L	777142	G	G	A	EZ2	1
2L	777726	C	C	T	EZ2	1
2L	777734	C	C	T	EZ2	1
2L	777735	C	C	T	EZ2	1
2L	777777	C	C	A	EZ2	1
2L	777795	A	A	G	EZ2	1
2L	778199	A	A	T	EZ2	1
2L	778557	G	G	C	EZ2	1
2L	778598	T	T	A	EZ2	1
2L	778628	T	T	A	EZ2	1
2L	778860	G	G	A	EZ2	1
2L	778905	A	A	G	EZ2	1
2L	778955	C	C	T	EZ2	1
2L	779669	A	A	C	EZ2	1
2L	779709	T	T	C	EZ2	1
2L	779726	T	T	G	EZ2	1
2L	779837	G	G	T	EZ2	1
2L	779946	G	G	A	EZ2	1
2L	779948	G	G	T	EZ2	1
2L	780135	T	T	C	EZ2	1
2L	780167	G	G	T	EZ2	1
2L	780178	A	A	G	EZ2	1
2L	819510	T	T	A	RG4N	1
2L	913285	T	T	C	ZS11	1
2L	923680	C	C	T	FR217	1
2L	923682	G	G	T	FR217	1
2L	923683	A	A	C	FR217	1
2L	923687	T	C	G	FR217	1
2L	1012298	T	T	A	ZS56	1
2L	1157918	C	C	A	RG8	1
2L	1169541	A	A	T	ZS30	1
2L	1198049	G	G	T	FR70	1
2L	1240010	G	G	A	EZ5N	1
2L	1299064	T	T	G	EZ5N, RG9, RG10	3
2L	1306325	T	T	G	FR217	1
2L	1560321	G	G	T	RG7	1
2L	1630143	C	C	A	RG4N	1
2L	1764434	C	C	T	RG3	1
2L	1764451	C	C	T	ZS11	1
2L	1764461	A	A	G	FR217	1
2L	1764472	A	A	C	FR217	1
2L	1764482	T	C	G	UG7	1	*
2L	1764482	T	T	C	ZS30	1	*
2L	1764673	C	C	T	RG2	1
2L	1764675	C	C	T	RG10, RG13N	2
2L	1764676	C	C	G	FR14, RG11N	2
2L	1764678	T	T	C	UG5N	1
2L	1766126	G	G	A	UG5N	1
2L	1766144	G	G	A	RG4N	1
2L	1766148	A	A	G	EZ5N, RG4N, RG9, UG5N	4
2L	1767172	C	C	A	EZ5N, RG13N	2
2L	1767173	T	T	C	EZ5N, RG13N	2
2L	1767616	A	A	G	CK2, FR229, FR310, FR361, RG11N	5
2L	1769701	T	T	C	RG7	1
2L	1769703	G	G	A	RG7	1
2L	1769841	G	G	C	RG4N,FR229,FR70	3
2L	1769851	G	G	A	RG4N,FR229	2
2L	1770701	G	G	C	RG2	1
2L	1771994	C	C	T	RG8,EZ5N,FR151,FR180,FR217,FR361,FR70	7
2L	1772001	T	T	C	RG8,EZ5N,UG5N,FR14,FR151,FR180,FR217,FR361,FR70	9
2L	1772004	T	T	G	UG5N	1
2L	1772187	A	A	T	FR310	1
2L	1772569	A	A	T	FR151	1
2L	1774046	A	A	G	FR207,FR217	2
2L	1774629	T	T	C	RG9,UG5N,FR151,FR361	4
2L	1774633	A	A	T	RG9,ZS56,RG4N,FR207	4
2L	1776814	G	G	A	RG10,EZ9N	2
2L	1777231	G	G	C	ZS30,EZ5N,UG7	3
2L	1777233	A	A	G	FR310	1
2L	1777565	G	G	A	RG9	1
2L	1777573	T	T	A	EZ5N	1
2L	1777576	A	A	C	EZ5N	1
2L	1777978	A	A	C	FR361	1
2L	1779229	A	A	T	KN6,FR207	2
2L	1796457	T	T	G	UG7,FR361	2
2L	1800208	C	C	T	RG11N,RG3,FR70	3
2L	1808616	T	T	A	RG4N	1	*
2L	1808616	T	T	G	RG11N,RG3,UG7	3	*
2L	1809163	A	A	T	RG7,CK2,EZ5N,RG10,RG11N,FR151,FR229,FR70	8
2L	1809170	A	A	C	RG7,CK2,EZ5N,RG10,RG11N,UG5N,FR14,FR217,FR229	9
2L	1809172	C	C	T	RG9,ZS11,RG4N	3
2L	1810985	A	A	T	FR180	1
2L	1811763	T	T	C	RG5,RG7,ZS56,EZ5N,FR14,FR151,FR180,FR217,FR361	9
2L	1813306	T	T	C	FR151	1	*
2L	1813306	T	T	G	KN6	1	*
2L	1816101	G	G	T	UG7,FR151	2
2L	1816102	T	T	C	ZS11,ZS30,RG3,FR180	4
2L	1816130	A	A	G	ZS30	1
2L	1816133	T	T	A	ZS30	1
2L	1816597	A	A	G	CK2,EZ5N,RG13N,FR151,FR361	5
2L	1817026	C	C	T	RG2,RG7	2
2L	1817046	C	C	G	EZ2,EZ9N	2
2L	1817048	C	C	A	EZ2,EZ9N	2
2L	1817108	T	T	A	RG7,RG10,RG4N	3
2L	1817109	T	T	A	RG7,RG10,RG4N	3
2L	1817507	C	C	T	FR361	1
2L	1817576	T	T	A	EZ2,EZ5N,FR14,FR180	4
2L	1817577	A	A	G	EZ2,EZ5N,FR14,FR180	4
2L	1817678	C	C	T	RG5,RG9,EZ5N,RG11N,RG4N,FR14,FR180	7
2L	1818678	G	G	A	ZS30	1
2L	1818681	A	A	T	RG4N	1
2L	1818688	G	G	T	ZS30,FR217,FR229,FR361	4
2L	1818697	C	C	A	RG10,RG13N	2
2L	1818699	C	C	T	ZS30,CK2,RG10,RG13N,FR217,FR229,FR361	7
2L	1818707	A	A	G	FR180,FR217	2
2L	1818708	A	A	G	CK2	1
2L	1818727	C	C	T	RG9,ZS30,CK2,RG10,RG13N,UG5N,FR229	7
2L	1818830	A	A	T	RG5,ZS30,CK2,RG10,RG11N,RG13N,RG3,UG7,FR361	9
2L	1819077	A	A	C	FR229	1
2L	1926078	T	T	G	FR151	1
2L	1960637	T	T	C	FR180	1
2L	1960638	C	C	G	FR180	1
2L	1996937	T	T	A	RG4N	1
2L	2005551	A	A	C	ZS30	1
2L	2019963	A	A	C	FR70	1
2L	2125610	T	T	G	KN6,FR14	2
2L	2169777	T	C	G	FR70	1
2L	2261823	T	T	A	UG7	1
2L	2280722	C	C	A	FR70	1
2L	2317054	G	G	A	RG10,RG4N,FR229	3
2L	2317055	C	C	T	RG10,RG4N,UG5N,FR229	4
2L	2317070	T	T	C	RG10,RG4N,UG5N	3
2L	2317100	A	A	T	UG5N	1
2L	2317341	C	C	T	EZ9N	1
2L	2317346	A	A	G	RG2,EZ5N,RG10,RG4N,UG5N,EZ9N,FR14	7
2L	2317368	A	A	T	RG10,RG4N	2
2L	2317392	G	G	A	RG2,RG5,RG9,EZ5N,RG4N,UG7,FR229	7
2L	2317460	C	C	T	RG2,EZ5N,KN6,RG4N,FR229	5
2L	2317559	C	C	T	RG2,RG10,RG4N,UG7,EZ9N,FR229	6
2L	2317574	T	T	A	RG9,RG10,RG4N,FR229	4
2L	2317578	A	A	T	RG2,RG10,RG4N,UG7,EZ9N,FR229	6
2L	2326473	C	C	A	FR180	1
2L	2327103	G	G	A	FR180	1
2L	2429509	C	C	T	FR70	1
2L	2654371	C	C	G	EZ9N	1
2L	2790403	T	T	A	RG3	1
2L	2796797	A	A	T	FR70	1
2L	2821434	T	T	C	FR70	1
2L	2850769	T	T	C	RG2	1
2L	2851085	A	A	C	CK2,FR180	2
2L	2851086	A	A	T	CK2,FR180	2
2L	2851091	C	C	G	RG2	1
2L	2851093	T	T	A	RG2,CK2	2
2L	2851112	G	G	T	ZS30,RG10,RG11N	3
2L	2851114	C	C	A	RG2,CK2,RG10,RG11N,EZ9N	5
2L	2851117	T	T	A	ZS30,RG10,RG11N	3
2L	2851118	C	C	T	RG2,RG10,RG11N,EZ9N,FR180	5
2L	2851122	C	C	G	RG10,RG11N,EZ9N	3
2L	2851126	G	G	T	RG8,RG10,RG11N	3
2L	2851135	T	T	C	RG8,RG10	2
2L	2851137	A	A	C	RG8	1
2L	2851141	C	C	A	RG10,RG11N	2
2L	2895761	G	G	A	FR14	1
2L	2895762	G	G	A	FR217	1
2L	2932162	G	G	A	RG11N,EZ9N	2
2L	2932173	T	T	A	EZ9N	1
2L	2932203	G	G	C	RG11N	1
2L	2932213	C	C	T	RG11N,EZ9N	2
2L	2932437	A	A	G	RG11N,EZ9N	2
2L	2932450	G	G	A	RG11N,EZ9N	2
2L	2932663	A	A	T	ZS30	1
2L	2932735	C	C	T	ZS30	1
2L	2932739	G	G	A	EZ9N	1
2L	2932741	G	G	A	ZS30,EZ9N	2
2L	2932881	A	A	T	EZ9N	1
2L	2932914	G	G	T	RG11N	1
2L	2932930	C	C	T	RG11N	1
2L	2932940	A	A	C	RG11N,EZ9N	2
2L	2932968	C	C	A	EZ9N	1
2L	2932969	A	A	G	EZ9N	1
2L	2932995	T	T	A	RG11N	1
2L	2933054	C	C	T	RG11N,EZ9N	2
2L	2933152	C	C	A	RG11N	1
2L	2933157	C	C	T	RG11N	1
2L	2933171	G	G	T	RG11N,EZ9N	2
2L	2933206	C	C	T	EZ9N	1
2L	2933210	T	T	C	EZ9N	1
2L	2933218	T	T	C	EZ9N	1
2L	2933247	C	C	A	RG11N,EZ9N	2
2L	2933258	C	C	A	RG11N	1
2L	2933261	C	C	A	RG11N	1
2L	2933275	T	T	A	RG11N	1
2L	2933302	T	T	C	EZ9N	1
2L	2935556	T	T	G	RG11N	1
2L	2935568	G	G	C	RG11N	1
2L	2935601	T	T	A	RG11N	1
2L	2935634	T	T	G	EZ9N	1
2L	2935636	G	G	A	EZ9N	1
2L	2935665	C	C	T	EZ9N	1
2L	2935675	T	T	G	RG11N	1
2L	2935698	G	G	T	RG11N	1
2L	2935741	T	T	G	RG11N,EZ9N	2
2L	2935749	C	C	A	RG11N,EZ9N	2
2L	2935761	A	A	G	RG11N	1
2L	2935776	A	A	G	RG11N	1
2L	2935788	T	T	C	RG11N	1
2L	2935809	G	G	C	RG11N	1
2L	2935896	C	C	T	RG11N,EZ9N	2
2L	2936045	G	G	C	RG11N	1
2L	2936049	A	A	G	RG11N	1
2L	2936051	C	C	T	RG11N,EZ9N	2
2L	2936070	C	C	T	RG11N	1
2L	2936156	G	G	A	EZ9N	1
2L	2936213	A	A	G	EZ9N	1
2L	2936225	T	T	G	EZ9N	1
2L	2936251	A	A	T	RG11N	1
2L	2936255	G	G	A	RG11N	1
2L	2936351	G	G	A	RG11N	1
2L	2936352	T	T	A	RG11N	1
2L	2936372	T	T	G	RG11N	1
2L	2936376	G	G	A	RG11N	1
2L	2936399	G	G	A	RG11N	1
2L	2936561	C	C	T	RG11N	1
2L	2936564	A	A	C	RG11N	1
2L	3026479	T	T	C	RG8	1
2L	3106664	T	T	C	FR70	1
2L	3128006	T	T	A	ZS30,RG11N,EZ9N	3
2L	3128040	G	G	A	ZS30,RG11N,EZ9N	3
2L	3128055	A	A	G	ZS30,RG11N,EZ9N	3
2L	3128254	C	C	T	ZS30,RG11N,EZ9N	3
2L	3128337	C	C	T	EZ9N	1
2L	3128532	T	T	A	ZS30,RG11N,EZ9N	3
2L	3128781	G	G	C	ZS30,RG11N,EZ9N	3
2L	3128839	C	C	T	RG11N	1
2L	3128907	G	A	C	EZ9N	1
2L	3128923	C	C	T	ZS30,RG11N	2
2L	3226951	A	A	G	RG11N	1
2L	3226952	G	G	A	RG11N	1
2L	3416700	T	T	G	RG2	1
2L	3452457	C	C	T	RG10,RG3	2
2L	3452458	T	T	G	RG5,RG10,RG3	3
2L	3528029	G	G	A	FR180	1
2L	3607487	T	T	A	ZS56	1
2L	3607488	A	A	T	ZS56	1
2L	3713581	C	C	G	FR217,FR229	2
2L	3714308	C	C	T	FR217	1
2L	3723379	C	C	A	RG2,RG7,EZ5N,RG10,UG5N	5
2L	3784785	C	C	T	RG9,RG13N	2
2L	3784796	G	G	T	RG7,RG11N	2
2L	3784801	A	A	C	RG9,RG13N	2
2L	3784946	G	G	C	RG3,EZ9N	2
2L	3784983	T	T	C	RG7,RG13N	2
2L	3784988	T	T	G	RG7,RG13N	2
2L	3784994	A	A	G	RG7,RG11N,RG13N,RG3,EZ9N,FR151,FR310	7
2L	3784996	T	T	A	RG3,EZ9N	2
2L	3785001	A	A	T	RG13N	1
2L	3785009	C	C	G	FR310	1
2L	3785455	C	C	A	RG7,FR151	2
2L	3785457	A	A	T	RG7,FR151	2
2L	3785458	C	C	T	RG7,FR151	2
2L	3785486	A	A	C	FR310	1
2L	3785738	C	C	G	FR229	1
2L	3811549	A	A	C	FR70	1
2L	3832833	T	T	G	RG2	1
2L	3832835	G	G	A	RG2	1
2L	3876124	T	T	C	RG4N	1
2L	3901577	T	T	A	RG7,KN6,FR361	3
2L	3915819	T	T	C	RG2,RG9,CK2,EZ5N,KN6,RG11N,RG4N,UG7	8
2L	3923443	C	C	G	RG8	1
2L	4018924	A	A	C	RG2,ZS56	2
2L	4025736	C	C	G	RG7,ZS11,KN6,FR14,FR151,FR310	6
2L	4086333	T	T	C	FR151	1
2L	4086342	G	G	A	FR151	1
2L	4118807	C	C	T	ZS11	1
2L	4119434	T	T	A	ZS11	1
2L	4119590	A	A	T	ZS11	1
2L	4119714	A	A	T	ZS11	1
2L	4119805	G	G	C	ZS11	1
2L	4119864	C	C	T	ZS11	1
2L	4119890	T	T	A	ZS11	1
2L	4119961	G	G	A	ZS11	1
2L	4119967	C	C	G	ZS11	1
2L	4119990	C	C	A	ZS11	1
2L	4120060	C	C	G	ZS11	1
2L	4120172	G	G	A	ZS11	1
2L	4120314	T	T	A	ZS11	1
2L	4120373	T	T	C	ZS11	1
2L	4120381	G	G	A	ZS11	1
2L	4120444	G	G	C	ZS11	1
2L	4120448	C	C	T	ZS11	1
2L	4120495	C	C	A	ZS11	1
2L	4120506	T	T	G	ZS11	1
2L	4120667	A	A	C	ZS11	1
2L	4120688	A	A	G	ZS11	1
2L	4120710	G	G	A	ZS11	1
2L	4120750	G	G	A	ZS11	1
2L	4157129	A	G	T	RG4N	1
2L	4157130	G	G	C	RG4N	1
2L	4246536	C	C	A	RG7	1
2L	4246537	A	A	C	RG7	1
2L	4297521	T	T	C	FR70	1
2L	4299404	C	C	A	ZS30	1
2L	4299491	C	C	G	FR70	1
2L	4399524	T	T	G	FR70	1
2L	4406007	T	T	C	FR70	1
2L	4424763	G	G	A	RG3	1
2L	4596774	A	A	C	RG4N	1
2L	4596801	G	G	A	RG4N	1
2L	4596813	C	C	A	RG4N	1
2L	4596820	C	C	A	RG4N	1
2L	4596821	C	C	A	RG4N	1
2L	4596822	C	C	T	RG4N	1
2L	4596826	T	T	A	RG4N	1
2L	4596838	A	A	C	RG4N	1
2L	4660266	C	C	T	RG7,RG9,CK2	3
2L	4747004	G	G	A	RG9	1
2L	4784612	T	T	C	ZS56	1
2L	5126943	C	C	T	RG9	1
2L	5200833	G	G	A	RG8	1
2L	5200893	T	T	C	RG8	1
2L	5200953	A	A	G	RG8	1
2L	5200984	C	C	A	RG8	1
2L	5201004	C	C	T	RG8	1
2L	5205458	C	C	A	RG8	1
2L	5206124	A	A	T	RG3	1
2L	5207189	C	C	A	RG8	1
2L	5208270	T	T	A	ZS11	1
2L	5209044	C	C	A	EZ5N	1
2L	5209053	T	T	C	EZ5N	1
2L	5209186	G	G	A	EZ5N	1
2L	5209262	G	G	A	EZ5N	1
2L	5209276	G	G	A	EZ5N	1
2L	5209291	C	C	T	EZ5N	1
2L	5209461	A	A	C	EZ5N	1
2L	5209772	T	T	A	EZ5N	1
2L	5209940	A	A	C	EZ5N	1
2L	5209946	T	T	A	EZ5N	1
2L	5210055	T	T	C	EZ5N	1
2L	5210056	A	A	G	EZ5N	1
2L	5210075	C	C	A	EZ5N	1
2L	5210076	C	C	A	EZ5N	1
2L	5210125	C	C	T	EZ5N	1
2L	5210165	T	T	G	EZ5N	1
2L	5210185	C	C	G	EZ5N	1
2L	5210186	A	A	T	EZ5N	1
2L	5210209	G	G	C	EZ5N	1
2L	5210285	T	T	A	EZ5N	1
2L	5210297	A	A	C	EZ5N	1
2L	5210354	T	T	C	EZ5N	1
2L	5210364	G	G	A	RG8	1
2L	5210567	A	A	G	RG8	1
2L	5210591	G	G	A	RG8,EZ5N	2
2L	5210597	G	G	A	EZ5N	1
2L	5210633	C	C	T	RG8	1
2L	5210698	A	A	G	EZ5N	1
2L	5210726	G	G	A	RG8	1
2L	5210763	C	C	T	RG8	1
2L	5210904	A	A	G	RG8	1
2L	5210909	A	A	G	RG8	1
2L	5210980	G	G	T	EZ5N	1
2L	5211004	T	T	G	RG8	1
2L	5211469	A	A	T	EZ5N	1
2L	5211499	C	C	T	EZ5N	1
2L	5211528	A	A	G	EZ5N	1
2L	5211544	T	T	G	EZ5N	1
2L	5211561	C	C	T	EZ5N	1
2L	5211622	G	G	A	ZS11,EZ5N	2
2L	5211697	C	C	G	EZ5N	1
2L	5211767	G	G	A	EZ5N	1
2L	5211918	C	C	T	EZ5N	1
2L	5211969	G	G	T	EZ5N	1
2L	5212005	G	G	C	EZ5N	1
2L	5212035	T	T	C	EZ5N	1
2L	5212110	T	T	C	EZ5N	1
2L	5212119	T	T	C	EZ5N	1
2L	5212122	G	G	T	EZ5N	1
2L	5212602	G	G	T	EZ5N	1
2L	5212615	G	G	A	ZS11	1	*
2L	5212615	G	G	T	EZ5N	1	*
2L	5212681	G	G	C	EZ5N	1
2L	5212763	C	C	T	EZ5N	1
2L	5212897	A	A	G	EZ5N	1
2L	5212910	T	T	G	EZ5N	1
2L	5212925	C	C	T	EZ5N	1
2L	5212970	T	T	G	EZ5N	1
2L	5212994	C	C	G	EZ5N	1
2L	5213547	A	A	G	EZ5N	1
2L	5213558	G	G	A	EZ5N	1
2L	5213666	T	T	C	EZ5N	1
2L	5213667	G	G	A	EZ5N	1
2L	5213669	C	C	A	EZ5N	1
2L	5213798	A	A	T	EZ5N	1
2L	5213821	T	T	G	RG8	1
2L	5213828	A	A	G	RG8	1
2L	5213844	G	G	A	EZ5N	1
2L	5213934	A	A	G	RG8,EZ5N	2
2L	5214041	C	C	A	RG8	1
2L	5214048	A	A	G	RG8	1
2L	5214062	T	T	A	RG8	1
2L	5214064	C	C	A	RG8	1
2L	5214069	T	T	C	RG8	1
2L	5214094	C	C	T	RG8,EZ5N	2
2L	5214162	T	T	A	RG8	1
2L	5214431	C	C	T	RG8	1
2L	5214624	T	T	G	RG8	1
2L	5214625	T	T	C	RG8	1
2L	5214650	C	C	A	RG8	1
2L	5214664	T	T	C	RG8	1
2L	5214783	T	T	C	RG8	1
2L	5214846	T	T	C	RG8	1
2L	5215177	A	A	C	RG8	1
2L	5215283	C	C	T	RG8	1
2L	5215284	T	T	C	RG8	1
2L	5215295	C	C	T	RG8	1
2L	5215412	G	G	T	RG8	1
2L	5215443	G	G	A	RG8	1
2L	5215451	G	G	A	RG8	1
2L	5215476	C	C	T	RG8	1
2L	5215491	A	A	G	RG8	1
2L	5215584	C	C	A	RG8	1
2L	5215590	A	A	G	RG8	1
2L	5215763	G	G	A	RG8	1
2L	5215793	C	C	T	RG8	1
2L	5215796	G	G	C	RG8	1
2L	5639098	T	T	A	KN6	1
2L	5683192	A	A	G	ZS11,RG3	2
2L	5720749	A	A	T	ZS30,EZ5N,RG10,RG3,RG4N,FR180	6
2L	5743073	T	T	C	KN6	1
2L	5744909	G	G	C	KN6	1
2L	5872570	G	G	C	ZS30	1
2L	5872571	A	A	G	ZS30	1
2L	5888575	A	A	T	KN6	1
2L	5892056	A	A	C	RG7	1
2L	5906897	T	T	A	RG11N	1
2L	5910782	T	T	C	RG2,RG13N	2
2L	5910783	G	G	T	RG2,RG13N	2
2L	5931631	G	G	T	FR70	1
2L	5933834	G	G	A	KN6	1
2L	5934443	A	A	T	KN6	1
2L	5934456	T	T	A	KN6	1
2L	5934475	C	C	T	KN6	1
2L	5934534	C	C	A	KN6	1
2L	5934550	A	A	C	KN6	1
2L	5934551	G	G	C	KN6	1
2L	5934590	C	C	T	KN6	1
2L	5934629	T	T	C	KN6	1
2L	5934635	G	G	A	KN6	1
2L	5934638	C	C	G	KN6	1
2L	5934641	C	C	G	KN6	1
2L	5934661	C	C	G	KN6	1
2L	5934668	T	T	G	KN6	1
2L	5934671	A	A	G	KN6	1
2L	5934692	C	C	A	KN6	1
2L	5935331	G	G	A	KN6	1
2L	5935332	G	G	C	KN6	1
2L	5935334	G	G	C	KN6	1
2L	5935978	A	A	G	KN6	1
2L	5936001	A	A	T	KN6	1
2L	5936026	C	C	A	KN6	1
2L	5936477	G	G	A	KN6	1
2L	5936483	A	A	G	KN6	1
2L	5936485	C	C	T	KN6	1
2L	5936552	G	G	A	KN6	1
2L	5936583	G	G	A	KN6	1
2L	5936636	T	T	A	KN6	1
2L	5936687	A	A	C	KN6	1
2L	5936777	C	C	G	KN6	1
2L	5936945	A	A	C	KN6	1
2L	5936957	G	G	T	KN6	1
2L	5936960	C	C	T	KN6	1
2L	5937092	C	C	T	KN6	1
2L	5937152	G	G	A	KN6	1
2L	5937335	A	A	G	KN6	1
2L	5937473	C	C	T	KN6	1
2L	5937482	G	G	A	KN6	1
2L	5937488	C	C	A	KN6	1
2L	5937489	T	T	G	KN6	1
2L	5937500	A	A	T	KN6	1
2L	5937511	G	G	A	KN6	1
2L	5937519	A	A	G	KN6	1
2L	5937566	G	G	A	KN6	1
2L	5937578	C	C	T	KN6	1
2L	5937602	C	C	T	KN6	1
2L	5937692	A	A	G	KN6	1
2L	5937722	C	C	G	KN6	1
2L	5937887	T	T	G	KN6	1
2L	5937920	C	C	T	KN6	1
2L	5937926	G	G	C	KN6	1
2L	5938070	A	A	G	KN6	1
2L	5938439	G	G	T	KN6	1
2L	5938544	G	G	A	KN6	1
2L	5939148	A	A	C	KN6	1
2L	5939181	C	C	T	KN6	1
2L	5939199	A	A	T	KN6	1
2L	5939398	A	A	T	KN6	1
2L	5939422	C	C	T	KN6	1
2L	5939497	A	A	C	KN6	1
2L	5939566	A	A	T	KN6	1
2L	5939569	T	T	G	KN6	1
2L	5939706	T	T	C	KN6	1
2L	5939715	A	A	T	KN6	1
2L	5939732	T	T	G	KN6	1
2L	5940412	G	G	C	KN6	1
2L	5940930	G	G	A	KN6	1
2L	5940938	A	A	T	KN6	1
2L	5940941	G	G	T	KN6	1
2L	5940952	G	G	A	KN6	1
2L	5940954	A	A	C	KN6	1
2L	5940958	C	C	G	KN6	1
2L	5940985	T	T	C	KN6	1
2L	5940999	A	A	G	KN6	1
2L	5941012	T	T	G	KN6	1
2L	5941025	T	T	C	KN6	1
2L	5941313	T	T	C	KN6	1
2L	5941683	G	G	T	KN6	1
2L	5941800	G	G	A	KN6	1
2L	5941906	C	C	T	KN6	1
2L	5942042	A	A	G	KN6	1
2L	5942339	G	G	A	KN6	1
2L	5942353	G	G	A	KN6	1
2L	5942376	G	G	A	KN6	1
2L	5942395	T	T	C	KN6	1
2L	5942417	T	T	C	KN6	1
2L	5942421	G	G	A	KN6	1
2L	5942497	T	T	C	KN6	1
2L	5942509	T	T	C	KN6	1
2L	5942574	A	A	G	KN6	1
2L	5942763	A	A	G	KN6	1
2L	5942774	G	G	A	KN6	1
2L	5942775	T	T	C	KN6	1
2L	5942781	G	G	T	KN6	1
2L	5942932	G	G	A	KN6	1
2L	5942940	A	A	C	KN6	1
2L	5942978	G	G	C	KN6	1
2L	5943136	T	T	G	KN6	1
2L	5943154	T	T	G	KN6	1
2L	5943181	C	C	G	KN6	1
2L	5943278	C	C	T	KN6	1
2L	5943287	G	G	C	KN6	1
2L	5943435	A	A	C	KN6	1
2L	5943627	G	G	T	KN6	1
2L	5943639	G	G	A	KN6	1
2L	5943640	G	G	C	KN6	1
2L	5943681	C	C	G	KN6	1
2L	5943728	C	C	A	KN6	1
2L	5943731	C	C	T	KN6	1
2L	5944144	C	C	T	KN6	1
2L	5944149	A	A	T	KN6	1
2L	5944200	C	C	T	KN6	1
2L	5944204	T	T	C	KN6	1
2L	5944638	C	C	T	KN6	1
2L	5944651	G	G	C	KN6	1
2L	5944654	A	A	T	KN6	1
2L	5944655	G	G	T	KN6	1
2L	5944656	A	A	C	KN6	1
2L	5944777	C	C	T	KN6	1
2L	5944990	G	G	A	KN6,FR14,FR310	3
2L	5945173	T	T	G	RG8,KN6,FR14,FR310	4
2L	5945179	G	G	T	RG8,KN6,FR14,FR310	4
2L	5945189	C	C	G	RG8,KN6,FR310	3
2L	5945372	G	G	A	RG8,KN6,FR14,FR310	4
2L	5945379	T	T	C	RG8,FR14,FR310	3
2L	5945380	G	G	A	RG8,KN6,FR14,FR310	4
2L	5945389	G	G	T	RG8,KN6,FR14,FR310	4
2L	5945393	G	G	C	RG8,KN6,FR14,FR310	4
2L	5945405	C	C	T	RG8,KN6,FR14,FR310	4
2L	5945410	A	A	T	RG8,KN6,FR14,FR310	4
2L	5945414	G	G	A	RG8,KN6,FR14,FR310	4
2L	5945445	G	G	C	RG8,KN6,FR310	3
2L	5945467	G	G	C	RG8,KN6,FR14,FR310	4
2L	5945531	C	C	G	RG8,KN6,FR14,FR310	4
2L	5945573	A	A	C	RG8,KN6,FR14,FR310	4
2L	5945586	A	A	T	RG8,FR14,FR310	3
2L	5945609	C	C	A	RG8,FR14,FR310	3
2L	5945885	G	G	A	KN6	1
2L	5946082	T	T	C	KN6	1
2L	5946342	A	A	C	RG8,KN6,FR14,FR310	4
2L	5946468	C	C	T	KN6	1
2L	5946540	C	C	T	KN6	1
2L	5946627	A	A	C	KN6	1
2L	5946744	A	A	G	KN6,FR14	2
2L	5946751	G	G	A	KN6,FR14	2
2L	5946770	C	C	T	KN6	1
2L	5946771	G	G	T	KN6	1
2L	5946829	C	C	G	KN6	1
2L	5946929	A	A	G	KN6	1
2L	5946932	T	T	C	KN6	1
2L	5946948	A	A	G	KN6	1
2L	5946977	A	A	G	KN6	1
2L	5947032	C	C	T	KN6	1
2L	5947043	G	G	A	KN6	1
2L	5947082	G	G	A	KN6	1
2L	5947119	C	C	G	KN6	1
2L	5947294	T	T	A	RG8	1
2L	5947398	T	T	C	FR310	1
2L	5947406	C	C	T	FR310	1
2L	5947416	C	C	A	FR310	1
2L	5947467	T	T	C	KN6,FR310	2
2L	5947490	A	A	T	KN6,FR310	2
2L	5947494	T	T	A	KN6	1
2L	5947497	T	T	C	KN6,FR310	2
2L	5947499	C	C	T	KN6	1
2L	5947544	G	G	A	KN6	1
2L	5947598	T	T	G	FR310	1
2L	6014416	C	C	T	ZS11	1
2L	6014539	A	A	G	ZS11	1
2L	6014540	T	T	G	ZS11	1
2L	6014541	C	C	A	ZS11	1
2L	6014683	T	T	C	RG8	1
2L	6027643	C	C	T	ZS30,RG4N	2
2L	6027684	G	G	C	ZS30	1
2L	6264435	A	A	C	RG9	1
2L	6264459	G	G	A	RG9	1
2L	6264480	A	A	G	RG9	1
2L	6264535	T	T	G	RG9	1
2L	6264541	A	A	C	RG9	1
2L	6264589	G	G	C	RG9	1
2L	6264704	G	G	C	RG9	1
2L	6264705	G	G	A	RG9	1
2L	6341569	T	T	G	ZS30	1
2L	6371554	G	G	A	RG11N,EZ9N	2
2L	6655174	A	A	C	EZ9N	1
2L	6655326	G	G	C	EZ9N	1
2L	6655352	A	A	C	EZ9N	1
2L	6655396	G	G	A	EZ9N	1
2L	6655398	C	C	A	EZ9N	1
2L	6655463	G	G	C	EZ9N	1
2L	6655464	C	C	A	EZ9N	1
2L	6657490	T	T	G	EZ9N	1
2L	6781464	C	C	T	FR70	1
2L	6781975	T	T	C	FR70	1
2L	6781986	C	C	T	FR70	1
2L	6782093	G	G	T	FR70	1
2L	6782135	C	C	G	FR70	1
2L	6785648	A	A	G	FR70	1
2L	6788352	T	T	A	RG11N	1
2L	6788370	G	G	C	RG11N	1
2L	6788416	G	G	A	RG11N	1
2L	6788495	G	G	A	RG11N	1
2L	6788557	G	G	C	RG11N	1
2L	6788583	A	A	G	RG11N	1
2L	6788591	T	T	A	RG11N	1
2L	6788640	T	T	C	RG11N	1
2L	6788822	T	T	G	RG11N	1
2L	6789097	T	T	C	RG11N	1
2L	6789112	T	T	C	RG11N	1
2L	6789674	A	A	C	RG11N	1
2L	6789801	G	G	A	RG11N	1
2L	6789913	T	T	C	RG11N	1
2L	6789976	T	T	C	RG11N	1
2L	6790261	G	G	C	RG11N	1
2L	6790466	A	A	G	RG11N	1
2L	6790501	C	C	G	RG11N	1
2L	6790803	G	G	A	RG11N	1
2L	6790830	G	G	A	RG11N	1
2L	6790881	T	T	G	RG11N	1
2L	6790995	T	T	A	RG11N	1
2L	6791017	G	G	T	RG11N	1
2L	6791193	A	A	G	RG11N	1
2L	6791208	C	C	G	RG11N	1
2L	6791226	G	G	A	RG11N	1
2L	6791250	T	T	C	RG11N	1
2L	6791364	C	C	T	RG11N	1
2L	6791729	C	C	G	RG11N	1
2L	6791732	G	G	T	RG11N	1
2L	6791870	T	T	C	RG11N	1
2L	6791895	C	C	T	RG11N	1
2L	6791905	A	A	C	RG11N	1
2L	6989665	A	A	T	EZ2	1
2L	7008189	C	C	T	FR70	1
2L	7008195	A	A	T	FR70	1
2L	7014162	C	C	T	UG7	1
2L	7014231	G	G	A	UG7	1
2L	7014564	G	G	T	UG7	1
2L	7014568	T	T	G	UG7	1
2L	7014569	C	C	T	UG7	1
2L	7014570	T	T	C	UG7	1
2L	7014698	G	G	A	UG7	1
2L	7015225	G	G	A	UG7	1
2L	7015254	C	C	G	UG7	1
2L	7015479	A	A	G	UG7	1
2L	7015562	G	G	A	UG7	1
2L	7015591	A	A	G	UG7	1
2L	7015635	A	A	T	UG7	1
2L	7015781	C	C	T	UG7	1
2L	7015843	T	T	A	UG7	1
2L	7015844	C	C	A	UG7	1
2L	7015869	C	C	A	UG7	1
2L	7015898	G	G	A	UG7	1
2L	7016196	A	A	T	UG7	1
2L	7016205	A	A	G	UG7	1
2L	7016271	C	C	T	UG7	1
2L	7016274	A	A	G	UG7	1
2L	7016289	G	G	T	UG7	1
2L	7016292	G	G	A	UG7	1
2L	7016328	A	A	G	UG7	1
2L	7016367	A	A	G	UG7	1
2L	7016373	G	G	C	UG7	1
2L	7016493	T	T	A	UG7	1
2L	7016542	T	T	C	UG7	1
2L	7016627	C	C	T	UG7	1
2L	7016666	C	C	A	UG7	1
2L	7016769	G	G	C	UG7	1
2L	7016804	A	A	G	UG7	1
2L	7017007	T	T	C	UG7	1
2L	7017030	C	C	T	UG7	1
2L	7017100	G	G	A	UG7	1
2L	7017264	G	G	A	UG7	1
2L	7017356	G	G	A	UG7	1
2L	7017723	C	C	A	UG7	1
2L	7017813	A	A	G	UG7	1
2L	7017845	C	C	T	UG7	1
2L	7017909	A	A	G	UG7	1
2L	7017952	G	G	T	UG7	1
2L	7018107	T	T	C	UG7	1
2L	7018184	C	C	T	UG7	1
2L	7018271	C	C	A	UG7	1
2L	7018385	G	G	C	UG7	1
2L	7018387	T	T	C	UG7	1
2L	7018415	A	A	G	UG7	1
2L	7018420	G	A	C	UG7	1
2L	7018425	T	T	C	UG7	1
2L	7018444	A	A	T	UG7	1
2L	7018504	T	T	A	UG7	1
2L	7018522	G	G	A	UG7	1
2L	7018525	A	A	T	UG7	1
2L	7018564	A	A	T	UG7	1
2L	7018572	G	G	A	UG7	1
2L	7018783	A	A	T	UG7	1
2L	7018834	C	C	T	UG7	1
2L	7018999	C	C	T	UG7	1
2L	7019394	G	G	A	UG7	1
2L	7019398	T	T	A	UG7	1
2L	7019400	A	A	T	UG7	1
2L	7095025	C	C	A	FR217	1
2L	7149383	C	C	T	EZ2	1
2L	7198243	A	A	G	FR70	1
2L	7250782	G	G	T	FR70	1
2L	7250790	A	A	G	FR70	1
2L	7260454	T	T	C	FR70	1
2L	7260489	G	A	C	FR70	1
2L	7260563	A	A	T	FR70	1
2L	7260565	C	C	T	FR70	1
2L	7272668	T	T	A	FR70	1
2L	7356299	T	T	C	RG8,EZ2,UG7,FR14,FR180,FR217,FR361	7
2L	7391070	C	C	T	ZS56	1
2L	7432279	G	G	C	RG13N	1
2L	7447881	A	A	G	RG5	1
2L	7458157	C	C	G	FR310	1
2L	7458194	G	G	T	FR310	1
2L	7458347	A	A	C	FR310	1
2L	7458353	G	G	A	FR310	1
2L	7458617	G	G	A	FR310	1
2L	7458826	C	C	A	FR310	1
2L	7458997	C	C	A	FR310	1
2L	7466036	T	T	A	UG7	1
2L	7533282	T	T	G	FR217	1
2L	7540855	A	A	T	FR70	1
2L	7546241	A	A	T	FR361	1
2L	7546242	T	T	C	FR361	1
2L	7713936	A	A	T	FR217,FR310	2
2L	7713956	C	C	T	FR14,FR217,FR310	3
2L	7714069	C	C	A	FR310	1
2L	7714096	C	C	T	FR310	1
2L	7714154	A	A	G	FR14,FR217,FR229,FR310,FR361	5	*
2L	7714154	A	A	T	RG9	1	*
2L	7714155	C	C	A	RG9,FR14,FR217,FR229,FR310,FR361	6
2L	7714160	C	C	A	FR14,FR217,FR229,FR310,FR361	5
2L	7714172	A	A	G	ZS56,FR14,FR217,FR229,FR310,FR361	6
2L	7714220	C	C	T	FR14,FR229,FR361	3
2L	7714256	C	C	T	RG9,FR217,FR229,FR361	4
2L	7714260	T	T	A	ZS56	1
2L	7714295	C	C	T	FR14,FR217,FR229,FR310,FR361	5
2L	7714321	C	C	T	RG9,ZS56	2
2L	7714344	A	A	G	RG9,ZS56,FR14,FR217,FR229,FR310,FR361	7
2L	7714350	A	A	C	RG9,ZS56,FR14,FR217,FR229,FR310,FR361	7
2L	7714373	C	C	A	RG9,ZS56,FR217,FR229,FR310	5
2L	7714383	A	A	T	RG9,ZS56,FR217,FR229,FR310,FR361	6
2L	7714393	T	T	A	FR217,FR229,FR310,FR361	4
2L	7714394	A	A	T	FR14,FR217,FR229,FR310,FR361	5
2L	7714415	T	T	A	RG9	1
2L	7714435	T	T	G	RG9,ZS56,FR14,FR217,FR229,FR310,FR361	7
2L	7714544	A	A	G	RG9,ZS56	2
2L	7714547	G	G	A	RG9,ZS56	2
2L	7714570	A	A	G	RG9,FR229,FR310	3
2L	7714594	C	C	A	RG9,FR229	2
2L	7714595	T	T	A	FR229	1
2L	7714598	T	T	C	RG9,FR229	2
2L	7714601	A	A	G	FR229	1
2L	7714603	C	C	T	FR229	1
2L	7714609	T	T	C	FR229	1
2L	7714659	A	A	T	ZS56	1
2L	7714669	T	T	G	ZS56	1
2L	7714681	A	A	T	FR217	1
2L	7714967	A	A	G	ZS56	1
2L	7714996	G	G	A	ZS56	1
2L	7715019	T	T	C	FR217	1
2L	7715062	T	T	C	ZS56	1
2L	7715074	G	G	A	ZS56	1
2L	7715081	T	T	A	ZS56	1
2L	7715088	T	T	C	RG9	1
2L	7715091	A	A	T	ZS56	1
2L	7715097	C	C	A	ZS56	1
2L	7715115	C	C	A	RG9	1
2L	7715117	C	C	T	ZS56	1
2L	7715151	G	G	T	RG9	1
2L	7715319	G	G	C	FR14,FR229,FR361	3
2L	7715419	A	A	T	ZS56	1
2L	7715631	C	C	G	ZS56	1
2L	7715715	T	T	A	ZS56	1
2L	7715723	C	C	G	ZS56	1
2L	7715952	A	A	T	FR310	1
2L	7716019	C	C	T	FR310	1
2L	7716037	A	A	G	FR14,FR229,FR310,FR361	4
2L	7716070	T	T	G	FR14,FR229,FR310,FR361	4
2L	7716078	T	T	G	FR14,FR229,FR310,FR361	4
2L	7716081	A	A	T	FR14,FR229,FR310,FR361	4
2L	7716095	T	T	A	FR229,FR310,FR361	3
2L	7716327	A	A	T	FR229,FR361	2
2L	7716330	A	A	T	FR310	1
2L	7716602	A	A	G	FR14,FR217,FR229,FR310,FR361	5
2L	7716606	C	C	A	FR14,FR217,FR229,FR310,FR361	5
2L	7716615	A	A	G	ZS56	1
2L	7716616	C	C	A	ZS56	1
2L	7716712	T	T	C	ZS56	1
2L	7716807	A	A	T	ZS56	1
2L	7716814	C	C	T	FR14,FR217,FR229	3
2L	7719884	A	A	T	RG8	1
2L	7817664	G	G	T	FR310	1
2L	7911666	C	C	A	FR151	1
2L	7911667	C	C	A	FR151	1
2L	7932284	G	G	A	RG13N	1
2L	7937434	C	C	G	ZS30	1
2L	7937440	G	G	A	ZS30	1
2L	7937446	G	G	A	ZS30	1
2L	7937454	C	C	T	ZS30	1
2L	7937466	C	C	T	ZS30	1
2L	7998680	C	C	T	RG7,ZS11,FR180	3
2L	8168122	C	C	A	FR217	1
2L	8252084	A	A	C	RG4N	1
2L	8269145	C	C	T	UG7	1
2L	8269146	G	G	C	RG7,UG7	2
2L	8305006	T	T	C	UG5N	1
2L	8393279	A	A	C	FR70	1
2L	8555450	G	G	A	UG7	1
2L	8624860	A	A	G	EZ2,EZ9N	2
2L	8631917	T	T	G	UG5N	1
2L	8631922	T	T	C	ZS11	1
2L	8659858	G	G	T	ZS56	1
2L	8738784	A	A	T	EZ5N,KN6,RG10,RG4N	4
2L	8825636	G	G	A	FR70	1
2L	8890224	G	G	C	RG9,UG7	2
2L	8896924	G	G	A	FR14	1
2L	8916335	C	C	A	EZ5N	1
2L	8916336	T	T	C	EZ5N	1
2L	8997144	T	T	G	RG4N	1
2L	9034129	T	T	A	EZ5N	1
2L	9060935	G	G	C	FR217	1
2L	9079801	A	A	G	ZS30	1
2L	9079802	A	A	G	ZS30	1
2L	9197532	T	T	G	UG5N	1
2L	9197541	T	T	C	RG7	1
2L	9197542	C	C	A	RG7	1
2L	9202129	A	A	C	FR310,FR361	2
2L	9217153	G	G	T	UG7	1
2L	9269651	C	C	T	FR70	1
2L	9274987	G	G	T	FR70	1
2L	9295551	A	A	T	RG4N	1
2L	9368469	G	G	A	ZS56,UG7	2
2L	9398050	C	C	A	RG9	1
2L	9398058	C	A	G	RG4N	1
2L	9417504	T	T	G	RG2,RG5,FR229	3
2L	9417505	T	T	G	RG2,RG5,FR229	3
2L	9417509	T	T	C	RG5,FR229	2
2L	9417510	C	C	A	RG5,CK2,FR229	3
2L	9541810	A	A	G	RG9	1
2L	9727364	G	G	T	ZS56	1
2L	9727373	T	T	G	ZS56	1
2L	9728667	T	T	C	FR70	1
2L	9729224	G	G	T	FR70	1
2L	9737638	A	A	C	FR14	1
2L	9740249	T	T	A	ZS56	1
2L	9740250	A	A	T	ZS56	1
2L	9803058	T	T	G	FR361	1
2L	9803059	G	G	C	FR361	1
2L	9822480	C	C	T	ZS56	1
2L	9839297	C	C	A	RG2	1
2L	10028913	A	A	C	FR310	1
2L	10028915	T	T	A	FR310	1
2L	10033594	C	C	A	RG5	1
2L	10050642	A	A	T	FR70	1
2L	10077042	G	G	T	RG9	1
2L	10077046	G	G	A	RG9	1
2L	10110232	T	T	G	RG9	1
2L	10128110	C	C	T	FR180	1
2L	10128112	T	T	C	FR180	1
2L	10143471	A	A	G	FR207	1
2L	10144306	C	C	T	FR207	1
2L	10213295	A	A	T	RG11N	1
2L	10213296	T	T	C	RG11N	1
2L	10241113	A	A	C	EZ9N	1
2L	10241115	T	T	A	EZ9N	1
2L	10351366	G	G	A	RG7,EZ5N	2
2L	10351367	T	T	G	RG7,EZ5N	2
2L	10529949	T	T	G	ZS30	1
2L	10619377	G	G	C	ZS56	1
2L	10645690	A	A	C	RG9	1
2L	10645696	C	C	T	CK2	1
2L	10696018	C	C	T	ZS30	1
2L	10696032	G	G	T	ZS30	1
2L	10696033	C	C	T	ZS30	1
2L	10696119	A	A	G	ZS30	1
2L	10696135	G	G	A	ZS30	1
2L	10696233	T	T	G	ZS30	1
2L	10696300	A	A	G	ZS30	1
2L	10696318	C	C	T	ZS30	1
2L	10696332	T	T	G	ZS30	1
2L	10696355	G	G	C	ZS30	1
2L	10722543	C	C	G	RG3	1
2L	10726495	C	C	T	RG3	1
2L	10726577	G	G	A	RG3	1
2L	10800875	T	T	C	FR217	1
2L	10800876	C	C	G	FR217	1
2L	10823695	T	T	C	ZS56	1
2L	10917806	T	T	G	ZS30	1
2L	10931559	A	A	T	RG5,KN6,RG13N,RG3,UG7,FR207,FR229,FR361	8
2L	11254748	A	A	T	RG11N,UG5N,FR151,FR217	4
2L	11270664	A	A	G	RG4N	1
2L	11270745	G	G	C	RG4N	1
2L	11383402	C	C	T	ZS30	1
2L	11386955	A	A	T	FR70	1
2L	11386984	G	G	T	FR70	1
2L	11428875	T	T	A	FR310	1
2L	11428876	A	A	G	FR310	1
2L	11579613	A	A	T	EZ5N	1
2L	11806204	T	T	C	FR70	1
2L	11832393	T	T	A	ZS11,ZS56,EZ2,RG3,FR180	5
2L	11926777	T	T	G	RG4N,UG5N,UG7,FR361,FR70	5
2L	11972921	T	T	C	FR361	1
2L	11972928	T	T	A	FR361	1
2L	11972931	G	G	A	FR361	1
2L	11972956	C	C	G	FR361	1
2L	12122317	G	G	C	EZ5N,FR310	2
2L	12122731	C	C	T	RG7	1
2L	12148121	C	C	G	RG13N	1
2L	12226171	T	T	G	ZS56,KN6,RG11N,FR70	4
2L	12226172	T	T	G	FR229	1
2L	12226186	A	G	T	FR70	1
2L	12451441	A	A	C	RG2	1
2L	12451459	A	A	G	RG2	1
2L	12451599	G	G	C	RG2,RG8	2
2L	12451675	G	G	A	RG2,RG8	2
2L	12451693	C	C	T	RG2,RG8	2
2L	12451774	G	G	A	RG2,RG8	2
2L	12451788	T	T	A	RG2,RG8	2
2L	12451852	A	A	C	RG2,RG8	2
2L	12451871	A	A	C	RG2,RG8	2
2L	12452040	T	T	C	RG2,RG8	2
2L	12452187	C	C	T	RG2	1
2L	12452326	G	G	A	RG2	1
2L	12452389	C	C	T	RG2,RG8	2
2L	12452418	G	G	T	RG2	1
2L	12452462	A	A	G	RG2	1
2L	12452516	C	C	A	RG8	1
2L	12452520	C	C	T	RG8	1
2L	12452521	A	A	G	RG2,RG8	2
2L	12452613	A	A	T	RG2,RG8	2
2L	12452622	A	A	G	RG2,RG8	2
2L	12452639	T	T	C	RG2,RG8	2
2L	12452690	G	G	A	RG2	1
2L	12452774	G	G	C	RG8	1
2L	12452948	G	G	A	RG2,RG8	2
2L	12453023	A	A	T	RG2	1
2L	12453042	G	G	A	RG2,RG8	2
2L	12453427	G	G	T	RG2	1
2L	12454000	A	A	G	RG10	1
2L	12552774	C	C	A	UG7	1
2L	12570913	G	G	T	RG10,RG3,UG5N,FR151,FR217,FR229	6
2L	12570916	T	T	G	RG10,RG3,UG5N,FR151,FR217,FR229	6
2L	12630818	C	C	T	RG3	1
2L	12727950	A	A	G	FR70	1
2L	12727971	A	A	T	FR70	1
2L	12780101	A	A	G	FR70	1
2L	12780207	T	T	A	FR70	1
2L	12780208	T	T	A	FR70	1
2L	12780212	C	C	A	FR70	1
2L	12780221	T	T	C	FR70	1
2L	12803425	C	C	A	RG10	1
2L	12803426	A	A	C	RG2,RG10	2
2L	12815188	G	G	A	FR70	1
2L	12818424	T	T	C	RG2	1
2L	12826472	C	C	T	FR180	1
2L	12832126	T	T	C	FR70	1
2L	12853357	G	G	C	RG10	1
2L	12993611	A	A	C	ZS30	1
2L	13114440	G	G	A	EZ5N	1
2L	13293022	T	T	G	FR217	1
2L	13293040	G	G	A	FR217	1
2L	13293059	A	A	G	FR217	1
2L	13477235	G	G	T	ZS56	1
2L	13558541	G	G	A	KN6	1
2L	13635216	A	A	C	ZS30	1
2L	13667360	A	A	T	ZS11,UG7	2
2L	13693294	C	C	T	FR207	1
2L	13876760	A	A	T	FR207	1
2L	13876762	T	T	A	FR207	1
2L	13944466	T	T	C	RG2	1
2L	13958819	A	A	G	RG3	1
2L	13969836	G	A	T	RG8	1
2L	14044795	A	A	C	ZS30	1
2L	14056649	G	G	C	RG9	1
2L	14077509	C	C	A	FR310	1
2L	14203919	A	A	G	CK2,RG11N	2
2L	14203920	A	A	C	RG11N	1
2L	14203922	C	C	A	RG11N	1
2L	14228072	A	A	G	RG8	1
2L	14257384	T	T	G	RG7,RG8,RG3	3
2L	14283181	A	A	C	ZS30	1
2L	14396057	G	G	T	CK2	1
2L	14458115	A	A	T	FR70	1
2L	14626062	A	A	T	FR70	1
2L	14626063	G	G	C	FR70	1
2L	14713448	G	G	A	UG7	1
2L	14723313	G	G	T	FR70	1
2L	14725644	T	T	G	FR310	1
2L	14734886	A	A	C	RG2	1
2L	14835427	C	C	T	FR217	1
2L	14843698	G	G	A	RG3	1
2L	14877514	G	G	T	FR70	1
2L	14879500	G	G	A	ZS11,EZ2,EZ9N	3
2L	14879508	T	T	C	ZS11,CK2,EZ2,KN6,RG11N,EZ9N	6
2L	14879796	C	C	T	ZS11	1
2L	14892265	C	C	T	FR70	1
2L	15000901	C	C	T	RG10,FR229,FR310	3
2L	15000913	G	G	T	FR229,FR310	2
2L	15000949	T	T	G	FR229	1
2L	15000975	T	T	C	RG10,FR229	2
2L	15000990	C	C	T	RG10,FR229	2
2L	15062194	C	C	A	RG4N	1
2L	15062195	T	T	A	RG4N	1
2L	15062209	G	G	T	RG4N	1
2L	15062211	T	T	C	RG4N	1
2L	15086695	T	T	G	RG7	1
2L	15102838	C	C	G	RG2,RG8,KN6,FR207	4
2L	15145673	G	G	T	FR70	1
2L	15148361	T	T	G	FR70	1
2L	15149010	A	A	T	FR70	1
2L	15163269	C	C	G	ZS11	1
2L	15163376	G	G	A	ZS11	1
2L	15179175	G	A	T	KN6,RG4N,UG7	3
2L	15179176	T	T	A	RG9,KN6,RG4N,UG7	4
2L	15205250	T	T	G	ZS56	1
2L	15205251	G	G	T	ZS56	1
2L	15456421	T	T	C	RG5,FR180	2
2L	15577310	A	A	T	EZ2	1
2L	15625408	C	C	T	ZS11	1
2L	15776662	T	T	G	FR310	1
2L	15776695	A	A	G	FR310	1
2L	15825154	T	T	C	FR180	1
2L	15841129	T	T	G	EZ2	1
2L	15841153	G	G	A	EZ2	1
2L	15841301	A	A	G	EZ2	1
2L	15841306	G	G	T	EZ2	1
2L	15841527	G	G	A	EZ2	1
2L	15845803	T	T	A	ZS11	1
2L	15845804	A	A	T	ZS11	1
2L	15845807	A	A	G	ZS11	1
2L	15845818	T	T	G	RG5,RG8,ZS11,RG4N,UG5N	5
2L	15845850	A	A	T	RG5,ZS11,RG4N,UG5N	4
2L	15845919	G	G	C	UG5N	1
2L	15900718	G	G	C	FR70	1
2L	15935752	G	G	T	KN6,RG10	2
2L	15935878	T	T	A	KN6	1
2L	16008852	C	C	A	FR14,FR151,FR217	3
2L	16026290	G	G	C	FR361	1
2L	16027277	T	T	C	FR361	1
2L	16110691	C	C	A	FR151,FR180	2
2L	16110692	T	T	C	FR151,FR180	2
2L	16204440	C	C	T	RG2,RG7,ZS30,ZS56	4
2L	16234485	T	T	C	RG10,FR217,FR310	3
2L	16242032	G	G	A	RG5	1
2L	16242245	G	G	A	RG5	1
2L	16242306	G	G	A	RG5	1
2L	16242342	G	G	A	RG5	1
2L	16242449	G	G	T	RG5	1
2L	16242465	G	G	T	RG5	1
2L	16242469	T	T	C	RG5	1
2L	16242489	A	A	C	RG5	1
2L	16242500	G	G	T	RG5	1
2L	16242502	A	A	T	RG5	1
2L	16242509	T	T	A	RG5	1
2L	16243200	G	G	A	RG5	1
2L	16243460	T	T	C	RG5	1
2L	16243475	C	C	T	RG5	1
2L	16243544	T	T	G	RG5	1
2L	16243576	T	T	A	RG5	1
2L	16243592	C	C	T	RG5	1
2L	16243670	T	T	A	RG5	1
2L	16243831	A	A	G	RG5	1
2L	16244471	T	T	C	RG5	1
2L	16244620	A	A	T	RG5	1
2L	16244773	C	C	A	RG5	1
2L	16244891	C	C	A	RG5	1
2L	16244978	T	T	A	RG5	1
2L	16245226	T	T	C	RG5	1
2L	16245231	A	A	C	RG5	1
2L	16245270	A	A	C	RG5	1
2L	16245282	C	C	T	RG5	1
2L	16245322	G	G	A	RG5	1
2L	16245324	T	T	G	RG5	1
2L	16245325	G	G	T	RG5	1
2L	16245427	C	C	T	RG5	1
2L	16245435	C	C	T	RG5	1
2L	16245583	A	A	T	RG5	1
2L	16245585	C	C	A	RG5	1
2L	16245616	C	C	G	RG5	1
2L	16253943	A	A	T	ZS56	1
2L	16334061	C	C	T	FR207,FR229,FR310,FR361	4
2L	16334096	C	C	T	FR207,FR229,FR310,FR361	4
2L	16334098	T	T	C	FR207,FR229,FR310,FR361	4
2L	16336779	G	G	C	FR70	1
2L	16344618	G	G	A	FR70	1
2L	16344681	C	C	T	FR70	1
2L	16363606	G	G	T	EZ2	1
2L	16363607	G	G	A	EZ2	1
2L	16434985	C	C	T	EZ2	1
2L	16442472	T	T	A	RG11N	1
2L	16442473	A	A	G	RG11N	1
2L	16558520	T	T	A	FR70	1
2L	16674438	T	T	C	EZ5N,FR180	2
2L	16733654	G	G	A	FR70	1
2L	16758908	A	A	G	FR70	1
2L	16763295	T	T	C	FR180	1
2L	16769069	C	C	T	KN6	1
2L	16794076	C	C	T	RG11N	1
2L	16794101	G	G	T	RG11N	1
2L	16794266	C	C	A	RG11N	1
2L	16794427	C	C	T	RG11N	1
2L	16852036	C	C	T	ZS56	1
2L	16853893	A	A	T	RG13N	1
2L	16854897	A	A	T	ZS56	1
2L	16854951	G	G	T	ZS56	1
2L	16854959	C	C	T	ZS56	1
2L	17045835	A	A	G	FR70	1
2L	17267539	T	T	A	FR70	1
2L	17267560	C	C	T	FR70	1
2L	17347282	A	A	C	RG5,ZS56,KN6,FR180,FR229,FR70	6
2L	17370385	G	G	T	KN6	1
2L	17380644	G	G	A	RG2,UG5N	2
2L	17380732	G	G	A	RG2	1
2L	17471538	C	C	T	CK2	1
2L	17487684	T	T	G	RG8	1
2L	17487884	C	C	A	RG8	1
2L	17641084	C	C	A	EZ2	1
2L	17876375	G	G	C	FR70	1
2L	17878071	C	C	T	FR70	1
2L	17892409	T	T	G	FR217	1
2L	17905871	A	A	C	FR70	1
2L	17956906	A	A	G	RG3	1
2L	17958592	G	G	C	FR229	1
2L	17958609	C	C	T	FR229	1
2L	17965130	A	A	G	FR229	1
2L	17965309	T	T	C	FR229	1
2L	17991011	G	G	C	FR180	1
2L	17991050	C	C	T	FR180	1
2L	17991143	G	G	A	FR180	1
2L	17991205	T	T	A	FR180	1
2L	18120494	G	A	T	ZS11	1
2L	18120495	C	C	T	ZS11	1
2L	18120496	G	G	T	ZS11	1
2L	18120498	C	C	A	ZS11	1
2L	18149528	C	C	T	ZS30	1
2L	18247052	A	A	C	FR217	1
2L	18504295	C	C	A	ZS11,RG4N	2
2L	18504300	T	T	C	ZS11,RG4N	2
2L	18504334	G	G	T	ZS56,FR207,FR217	3
2L	18504338	C	C	T	ZS56,RG13N,FR207,FR217	4
2L	18651418	A	A	T	FR70	1
2L	18651502	G	G	A	FR70	1
2L	18685333	T	T	G	ZS30	1
2L	18774394	G	G	A	FR70	1
2L	18839557	C	C	T	FR361	1
2L	18873189	T	T	C	RG10	1
2L	18873191	T	T	C	RG10	1
2L	18873193	T	T	C	RG10	1
2L	18873194	T	T	C	RG10	1
2L	18891552	T	T	A	FR70	1
2L	19143355	A	A	T	FR151	1
2L	19158777	C	C	T	FR70	1
2L	19158812	A	A	G	FR70	1
2L	19158814	G	G	A	FR70	1
2L	19181139	T	T	G	ZS30	1
2L	19230290	A	A	C	ZS30	1
2L	19244211	T	T	G	RG7,ZS30	2
2L	19496715	A	A	C	ZS30	1
2L	19628571	G	G	C	EZ2,RG13N,UG5N	3
2L	19628573	G	G	C	EZ2,RG13N	2
2L	19628578	C	C	G	EZ2,RG13N	2
2L	19637959	C	C	T	FR180	1
2L	19713211	G	G	A	ZS56	1
2L	19812185	C	C	G	ZS30	1
2L	19911320	C	C	T	RG4N	1
2L	19911432	G	G	A	RG4N	1
2L	19911472	G	G	A	RG4N	1
2L	19911517	C	C	T	RG4N	1
2L	19911774	C	C	G	RG4N	1
2L	19911786	A	A	T	RG4N	1
2L	19911804	G	G	A	RG4N	1
2L	19911831	T	T	C	RG4N	1
2L	19911969	C	C	G	ZS11,RG3	2
2L	19911985	A	A	G	RG4N	1
2L	19912003	C	C	T	RG4N	1
2L	19912418	G	G	A	RG4N	1
2L	19912433	A	A	T	RG4N	1
2L	19913788	C	C	T	EZ2	1
2L	20102962	T	T	C	ZS30	1
2L	20269791	C	C	A	EZ5N	1
2L	20689869	C	C	G	RG5,EZ9N	2
2L	20689870	T	T	C	RG5,EZ9N	2
2L	20779419	T	T	G	CK2,RG13N,FR14,FR151,FR217,FR229,FR310,FR361,FR70	9
2L	20816545	G	G	C	EZ2	1
2L	20818325	T	T	C	EZ2	1
2L	20839475	T	T	G	RG4N	1
2L	20872878	A	A	G	FR361	1
2L	20923877	A	A	G	ZS11	1
2L	20923878	G	G	T	ZS11	1
2L	20924878	G	G	C	ZS11	1
2L	20925012	A	A	C	ZS11	1
2L	20925092	T	T	C	ZS11	1
2L	20925332	A	A	T	ZS11	1
2L	20925356	T	T	G	ZS11	1
2L	20925377	C	C	T	ZS11	1
2L	20925578	T	T	C	ZS11	1
2L	20925881	T	T	C	ZS11	1
2L	20925898	C	C	G	ZS11	1
2L	20926129	G	G	T	ZS11	1
2L	20926139	T	T	C	ZS11	1
2L	20926272	T	T	A	ZS11	1
2L	20926299	C	C	G	ZS11	1
2L	20926311	T	T	G	ZS11	1
2L	20926356	C	C	T	ZS11	1
2L	20926610	C	C	T	ZS11	1
2L	20926873	G	G	T	ZS11	1
2L	20926886	T	T	A	ZS11	1
2L	21034255	T	T	C	FR70	1
2L	21092599	T	T	A	FR70	1
2L	21129924	A	A	C	FR151	1
2L	21129928	A	A	C	FR151	1
2L	21364777	T	T	G	RG11N	1
2L	21366077	C	C	G	RG11N	1
2L	21366607	C	C	G	RG11N	1
2L	21371020	T	T	A	RG11N	1
2L	21373928	T	T	G	RG11N	1
2L	21377027	C	C	T	RG11N	1
2L	21377436	T	T	C	RG11N	1
2L	21378066	T	T	A	RG11N	1
2L	21741355	G	G	T	FR151	1
2L	21798002	A	A	G	CK2,EZ2,RG10	3
2L	21798004	A	A	C	CK2,KN6,RG10,FR14,FR229	5
2L	21798033	A	A	T	RG5	1
2L	21798043	G	G	T	KN6,RG10,FR14,FR229	4
2L	21798070	T	T	G	EZ2	1
2L	21877555	A	A	T	EZ2	1
2L	21945495	A	A	C	ZS30	1
2L	21953987	T	T	C	FR310	1
2L	21953990	T	T	C	FR310	1
2L	21954200	A	A	C	FR310	1
2L	21954222	C	C	A	FR310	1
2L	22102622	G	G	T	EZ5N,RG4N	2
2L	22102623	T	T	G	ZS30,EZ5N,RG11N,RG4N,FR151,FR207	6
2L	22102666	T	T	C	EZ5N	1
2L	22102667	A	A	C	RG2,RG9	2
2L	22200668	C	C	A	RG5,EZ5N,RG11N,EZ9N,FR229,FR310,FR361	7
2L	22201029	C	C	T	EZ5N	1
2L	22201057	G	G	A	RG5,EZ5N,RG11N,EZ9N,FR180,FR229,FR310,FR361	8
2L	22201058	A	A	C	RG5,EZ5N,RG11N,EZ9N,FR180,FR229,FR310,FR361	8
2L	22201082	G	G	T	EZ5N	1
2L	22201100	C	C	A	EZ9N	1
2L	22201101	T	T	C	RG5,EZ5N,RG11N,EZ9N,FR180,FR229,FR310,FR361	8
2L	22206589	C	C	A	FR229,FR361	2
2L	22235146	T	T	G	CK2,RG10	2
2L	22239833	A	A	T	RG5	1
2L	22240789	C	C	A	EZ5N	1
2L	22242335	C	C	T	RG5	1
2L	22244342	C	C	T	RG5	1
2L	22276643	C	C	T	UG7	1
2L	22276715	C	C	T	UG7	1
2L	22276842	A	A	C	RG2,UG7	2
2L	22276916	C	C	G	RG2,UG7	2
2L	22276957	C	C	T	UG7	1
2L	22278396	G	G	A	ZS11,RG3	2
2L	22279119	C	C	A	ZS11,RG3	2
2L	22280419	C	C	T	EZ5N	1
2L	22282956	A	A	T	FR207	1
2L	22340146	G	G	T	RG4N	1
2L	22362372	C	C	T	EZ2	1
2L	22391163	C	C	G	RG3	1
2L	22391183	C	C	T	FR207	1
2L	22391386	C	C	A	ZS30	1
2L	22391433	A	A	C	RG2,ZS30,UG7	3
2L	22391538	G	G	A	EZ2	1
2L	22391596	C	C	T	ZS30	1
2L	22440414	G	G	A	RG3	1
2L	22522197	T	T	A	ZS30	1
2L	22524842	A	A	G	RG5	1
2L	22524938	C	C	A	RG5,ZS30	2
2L	22524964	T	T	C	RG5	1
2L	22528473	T	T	C	RG5,ZS30	2
2L	22529242	C	C	A	RG5	1
2L	22534595	C	C	T	ZS30	1
2L	22534685	C	C	A	RG5	1
2L	22534973	C	C	A	ZS30	1
2L	22535274	C	C	T	ZS30	1
2L	22535351	A	A	G	ZS30	1
2L	22535359	T	T	A	ZS30	1
2L	22535360	T	T	G	ZS30	1
2L	22535448	A	A	C	RG5,ZS30	2
2L	22535928	A	A	C	ZS30	1
2L	22536069	C	C	G	ZS30	1
2L	22536287	T	T	A	ZS30	1
2L	22536863	C	C	T	RG5	1
2L	22537578	A	A	G	RG5,ZS30	2
2L	22537642	G	G	C	RG5,ZS30	2
2L	22537661	G	G	T	RG5,ZS30	2
2L	22537778	T	T	C	RG5,ZS30	2
2L	22537877	C	C	A	RG5,ZS30	2
2L	22537880	T	T	G	RG5,ZS30	2
2L	22537882	C	C	T	RG5,ZS30	2
2L	22537888	T	T	A	RG5,ZS30	2
2L	22538048	C	C	G	RG5	1
2L	22565899	C	C	T	ZS30	1
2L	22567620	T	C	G	ZS30	1
2L	22567634	T	T	A	ZS30	1
2L	22567681	G	G	A	ZS30	1
2L	22569460	G	G	C	RG5,ZS30	2
2L	22569478	T	T	A	RG5,ZS30	2
2L	22580674	T	T	C	ZS30	1
2L	22580706	T	T	A	ZS30	1
2L	22581010	A	A	C	ZS30	1
2L	22582852	G	G	A	RG5	1
2L	22582855	A	A	T	RG5	1
2L	22586046	G	G	A	RG5	1
2L	22586807	C	C	T	ZS30	1
2L	22586857	A	A	G	ZS30	1
2L	22587760	G	G	A	ZS30	1
2L	22588279	A	A	T	ZS30	1
2L	22589107	T	T	A	RG5	1
2L	22589356	G	G	C	RG5	1
2L	22589387	A	A	G	RG5	1
2L	22589388	T	T	G	RG5	1
2L	22590820	G	G	A	ZS30	1
2L	22590834	T	T	C	ZS30	1
2L	22593541	C	C	T	RG5	1
2L	22593574	T	T	A	RG5,ZS30	2
2L	22599674	A	A	G	RG5,ZS30	2
2L	22600009	T	T	C	ZS30	1
2L	22600064	C	C	T	ZS30	1
2L	22600085	G	G	A	ZS30	1
2L	22601168	T	T	C	RG5,ZS30	2
2L	22601292	A	A	G	RG5,ZS30	2
2L	22601613	A	A	T	RG5,ZS30	2
2L	22817969	C	C	A	RG8	1
2L	22979921	A	A	C	RG4N	1
2L	22982744	T	T	A	RG2,EZ2,KN6,RG3,RG4N	5
2R	80055	G	G	T	FR14	1
2R	80122	G	G	A	RG5,RG7,RG9,ZS56,CK2,EZ2,EZ5N,RG3,UG5N,UG7,FR217,FR229	12
2R	80212	A	A	G	RG5,RG7,CK2,EZ2,RG10,RG3,UG5N,UG7,EZ9N,FR14,FR151,FR217,FR229	13
2R	80225	A	A	G	RG7,CK2,EZ2,RG10,RG3,UG5N,FR217,FR229	8
2R	80359	T	T	G	RG5,RG7,RG9,CK2,EZ2,RG10,RG13N,RG3,UG5N,UG7,EZ9N,FR217,FR229	13
2R	80514	G	G	A	FR229	1
2R	80589	C	C	T	UG7	1
2R	80600	A	A	C	UG7	1
2R	80601	T	T	G	UG7	1
2R	157938	G	G	C	RG11N	1
2R	176586	A	A	C	RG7	1
2R	184423	T	T	C	RG8,ZS30,CK2,RG4N,FR14,FR151,FR207,FR217,FR229,FR310,FR361,FR70	12
2R	184428	T	T	A	RG8,ZS30,CK2,RG4N,FR14,FR151,FR207,FR217,FR229,FR310,FR361,FR70	12
2R	184494	A	A	G	RG8,RG4N	2
2R	184497	A	A	T	CK2,RG11N,FR310,FR361,FR70	5
2R	184509	G	G	T	RG2,RG8,ZS30,ZS56,CK2,EZ5N,KN6,RG11N,RG4N,FR14,FR151,FR217,FR229,FR310,FR361,FR70	16
2R	184524	C	C	G	FR310,FR361	2
2R	184661	G	G	C	ZS30,FR217	2
2R	185314	T	T	C	RG2,RG5,RG7,RG8,RG9,ZS11,ZS30,EZ5N,KN6,RG11N,RG13N,RG4N,UG5N,UG7,EZ9N,FR151,FR217,FR310,FR361	19
2R	185414	T	T	C	RG2,RG5,RG7,RG8,RG9,ZS11,ZS30,ZS56,RG13N,RG4N,UG5N,UG7,EZ9N,FR151,FR180,FR217,FR310,FR361	18
2R	185433	T	T	C	RG2,RG5,RG7,RG8,RG9,ZS11,ZS30,ZS56,KN6,RG13N,RG4N,UG5N,UG7,EZ9N,FR151,FR180,FR217,FR310,FR361	19
2R	185438	A	A	C	RG2,RG5,RG7,RG8,RG9,ZS11,ZS30,ZS56,KN6,RG13N,RG4N,UG5N,UG7,EZ9N,FR151,FR180,FR217,FR310,FR361,FR70	20
2R	185481	C	C	T	RG2,RG5,RG7,RG8,RG9,ZS11,ZS30,EZ5N,RG13N,RG4N,UG5N,UG7,FR151,FR217,FR229,FR310,FR361	17
2R	185492	G	G	C	RG2,RG5,RG7,RG8,RG9,ZS11,ZS30,EZ5N,RG13N,RG4N,UG5N,UG7,EZ9N,FR151,FR217,FR229,FR310,FR361	18
2R	185581	T	T	C	RG5,RG7,RG8,RG9,ZS11,ZS30,ZS56,KN6,RG13N,RG4N,UG5N,UG7,EZ9N,FR151,FR180,FR207,FR217,FR310,FR361,FR70	20
2R	185620	A	A	C	RG13N,FR361	2
2R	185621	A	A	G	RG13N,FR361	2
2R	185625	A	A	T	RG13N,FR361	2
2R	185634	C	C	T	RG13N,FR14,FR361	3
2R	185646	T	T	C	RG13N	1
2R	185648	G	G	C	RG9,RG4N,FR217	3
2R	186806	C	C	T	RG2,RG5,RG7,RG8,RG9,ZS11,ZS30,ZS56,EZ2,EZ5N,KN6,RG13N,RG4N,UG5N,UG7,EZ9N,FR14,FR151,FR207,FR217,FR229,FR361	22
2R	389015	T	T	G	EZ5N	1
2R	389897	T	T	A	ZS11,EZ5N	2
2R	405453	C	C	T	UG5N	1
2R	405671	G	G	A	UG5N,EZ9N	2
2R	405766	C	C	T	EZ9N	1
2R	405815	T	T	C	UG5N,EZ9N	2
2R	406179	A	A	G	ZS56,KN6	2
2R	406224	G	G	A	ZS30	1
2R	406403	T	T	A	EZ2	1
2R	406760	C	C	G	FR14	1
2R	406843	A	A	C	EZ2	1
2R	406857	A	A	G	FR14	1
2R	407098	A	A	G	ZS30	1
2R	407134	T	T	A	EZ2	1
2R	407187	A	A	C	EZ2	1
2R	407232	T	T	A	EZ9N	1
2R	407456	A	A	C	EZ9N	1
2R	407460	C	C	T	EZ9N	1
2R	407475	G	G	C	RG2	1
2R	407559	T	T	C	EZ2	1
2R	407695	G	G	A	EZ9N	1
2R	407990	T	T	A	RG2	1
2R	408428	A	A	T	UG5N	1
2R	408615	T	T	C	UG5N	1
2R	409275	T	T	C	UG5N	1
2R	544117	A	A	G	RG2,UG5N,UG7,FR14,FR229,FR361	6
2R	544118	A	A	T	RG2,UG5N,UG7,FR229,FR361	5
2R	544121	A	A	C	RG2,UG5N,UG7,FR229,FR361	5
2R	544122	A	A	G	RG2,UG5N,UG7,FR14,FR229,FR361	6
2R	544123	A	A	G	RG2,UG5N,UG7,FR14,FR229,FR361	6
2R	544162	A	A	C	FR229	1
2R	544264	C	C	T	FR229	1
2R	544275	G	G	T	RG2,RG5,EZ2,EZ5N,KN6,RG13N,UG5N,UG7	8
2R	544280	G	G	T	RG13N	1
2R	544345	C	C	T	RG2,EZ5N,RG3	3
2R	544366	G	G	T	RG2,RG5,RG7,RG9,ZS56,EZ2,RG3,UG5N,UG7,FR14	10
2R	544425	G	G	A	RG9	1
2R	544443	T	T	G	ZS56	1
2R	544532	G	G	A	RG5	1
2R	544976	G	G	A	UG7	1
2R	545175	T	T	A	UG5N	1
2R	545215	T	T	C	EZ5N	1
2R	545534	A	A	T	RG2	1
2R	561876	G	G	A	FR180,FR70	2
2R	562149	G	G	C	RG10	1
2R	562949	G	G	A	FR361	1
2R	563052	T	T	C	RG10,FR180,FR361	3
2R	564066	G	G	T	RG10	1
2R	566644	G	G	T	RG2,RG3	2
2R	590564	T	T	C	ZS11	1
2R	597364	G	G	A	RG5	1
2R	662237	T	T	C	FR14	1
2R	662243	T	T	A	EZ9N	1
2R	689571	A	A	T	KN6	1
2R	747673	C	C	A	RG9,RG4N	2
2R	757087	A	A	T	RG4N	1
2R	773566	A	A	T	RG3	1
2R	773659	A	A	C	RG3	1
2R	774828	T	T	A	RG7	1
2R	774876	C	C	T	RG7	1
2R	775823	T	T	G	RG7	1
2R	804660	T	T	C	RG3	1
2R	805661	T	T	G	RG7,RG3	2
2R	820203	G	G	C	FR217	1
2R	825652	G	G	A	FR229	1
2R	825902	G	G	A	FR229	1
2R	827998	G	G	A	RG11N	1
2R	828008	A	A	G	CK2	1
2R	828042	A	A	T	CK2	1
2R	828325	A	A	T	ZS56	1
2R	842050	G	G	T	RG9,RG4N	2
2R	842102	C	C	T	RG9,RG4N	2
2R	842138	G	G	T	RG9,RG4N	2
2R	842143	G	G	C	RG9,RG4N	2
2R	842183	T	T	C	RG9,RG4N	2
2R	842194	T	T	C	RG9,RG4N	2
2R	842305	G	G	C	RG4N	1
2R	842306	A	A	T	RG4N	1
2R	842314	A	A	T	RG4N	1
2R	842316	A	A	T	RG4N	1
2R	842426	C	C	T	RG9,RG4N	2
2R	842444	C	C	A	RG9,RG4N	2
2R	842555	A	A	G	RG9,RG4N	2
2R	843132	G	G	A	RG9,RG4N	2
2R	843225	T	T	A	RG9,RG4N	2
2R	843340	C	C	T	RG9,RG4N	2
2R	843398	C	C	T	RG9,RG4N	2
2R	843725	G	G	A	RG9,RG4N	2
2R	844089	G	G	A	RG9,RG4N	2
2R	844090	T	T	A	RG9,RG4N	2
2R	844123	C	C	A	RG9,RG4N	2
2R	844152	G	G	A	RG9	1
2R	844580	C	C	T	RG9,RG4N	2
2R	844660	T	T	G	FR229	1
2R	844713	A	A	C	RG9,RG4N	2
2R	856194	T	T	C	RG9,RG4N	2
2R	856915	T	T	C	RG9,RG4N	2
2R	857438	G	G	A	RG9,RG4N	2
2R	857458	C	C	T	RG9,RG4N	2
2R	857495	A	A	G	RG9,RG4N	2
2R	857606	T	T	A	RG9,RG4N	2
2R	857821	A	A	G	RG9,RG4N	2
2R	858278	C	C	A	RG4N	1
2R	858285	T	T	C	RG4N	1
2R	858787	T	T	C	RG9	1
2R	859164	G	G	T	RG9,RG4N	2
2R	861478	A	A	T	RG9,RG4N	2
2R	862344	C	C	G	RG9,RG4N	2
2R	862503	G	G	A	RG4N	1
2R	862612	C	C	A	RG9,RG4N	2
2R	862614	G	G	T	RG9,RG4N	2
2R	866282	C	C	A	RG9,RG4N	2
2R	874268	T	T	C	RG9,RG4N	2
2R	882523	G	G	A	RG9,RG4N	2
2R	884366	A	A	C	RG9	1
2R	884414	C	C	A	RG9	1
2R	884582	G	G	A	RG9	1
2R	884583	G	G	A	RG4N	1
2R	884703	C	C	A	RG9	1
2R	884887	T	T	G	RG4N	1
2R	884928	T	T	A	RG9,RG4N	2
2R	884963	G	G	T	RG9,RG4N	2
2R	884965	A	A	C	RG9,RG4N	2
2R	888581	C	C	T	RG9,RG4N	2
2R	890590	C	C	A	RG9,RG4N	2
2R	890626	G	G	T	RG9,RG4N	2
2R	894656	C	C	T	RG4N	1
2R	894750	T	T	A	RG9,RG4N	2
2R	896237	C	C	A	RG9,RG4N	2
2R	896567	A	A	C	RG9,RG4N	2
2R	896976	C	C	T	RG4N	1
2R	897291	C	C	G	RG9,RG4N	2
2R	897384	A	A	G	RG9,RG4N	2
2R	897537	T	T	G	RG4N	1
2R	902158	T	T	G	RG9,RG4N	2
2R	905299	T	T	A	RG9,RG4N	2
2R	907010	T	T	C	RG9	1
2R	907273	A	A	G	RG4N	1
2R	907786	C	C	A	RG10	1
2R	908497	G	G	A	RG9,RG4N	2
2R	908628	A	A	T	RG9,RG4N	2
2R	909029	G	G	T	RG10,RG4N	2
2R	909083	C	C	T	RG10	1
2R	909166	T	T	A	RG10	1
2R	913786	C	C	T	RG10	1
2R	913890	T	T	A	RG10	1
2R	915449	T	T	C	RG10	1
2R	915451	C	C	G	RG10	1
2R	915652	T	T	G	RG9,RG4N	2
2R	916865	G	G	A	RG4N	1
2R	916967	G	G	A	RG4N	1
2R	917118	C	C	A	RG4N	1
2R	918110	T	T	A	RG10	1
2R	918166	T	T	G	RG10	1
2R	919812	A	A	G	FR151	1
2R	921836	C	C	T	KN6	1
2R	923198	T	T	C	KN6	1
2R	924775	A	A	T	KN6	1
2R	924899	G	G	A	KN6	1
2R	924922	G	G	A	KN6	1
2R	925354	T	T	C	KN6	1
2R	925627	G	G	A	KN6	1
2R	925759	T	T	C	KN6	1
2R	926363	A	A	G	KN6	1
2R	933261	A	A	C	FR14,FR217	2
2R	963454	A	A	C	RG7,RG9,ZS30,RG4N,UG5N,FR14	6
2R	963458	G	G	T	RG5,RG7,RG8,RG9,ZS30,RG4N,UG5N,FR14,FR217	9
2R	963544	C	C	T	RG13N,UG7	2
2R	963618	G	G	T	ZS11	1
2R	995750	C	C	A	RG11N,FR310	2
2R	997005	C	C	T	FR310	1
2R	997057	G	G	A	RG11N	1
2R	1040324	C	C	G	ZS30	1
2R	1041561	T	T	C	ZS30	1
2R	1137032	G	G	C	UG5N	1
2R	1144727	G	G	A	FR217,FR361	2
2R	1144862	A	A	C	FR14,FR217,FR361	3
2R	1152838	G	G	T	RG8	1
2R	1153587	A	A	G	RG8	1
2R	1154216	T	T	A	RG8,KN6	2
2R	1154332	T	T	C	RG8	1
2R	1154360	C	C	A	RG8,KN6	2
2R	1154642	G	G	C	CK2,RG10	2
2R	1154760	A	A	C	RG10	1
2R	1154774	G	G	A	ZS56,KN6	2
2R	1155045	C	C	T	ZS56	1
2R	1155226	C	C	G	KN6	1
2R	1155247	A	A	T	ZS56	1
2R	1156784	A	A	G	CK2,RG10	2
2R	1156894	A	A	G	KN6	1
2R	1170790	G	G	C	RG2,RG5,RG7,RG9,UG7,FR217,FR361	7
2R	1171063	A	A	G	UG7	1
2R	1171085	T	T	A	RG2,RG5,RG9,FR217,FR361	5
2R	1188520	G	G	A	RG7	1
2R	1188999	G	G	A	RG11N	1
2R	1189093	C	C	T	FR229	1
2R	1189114	G	G	A	RG11N	1
2R	1189167	C	C	A	RG11N	1
2R	1190973	T	T	C	RG11N	1
2R	1191127	C	C	T	FR229	1
2R	1191402	G	G	C	RG7	1
2R	1191478	T	T	A	RG7,ZS56,RG11N	3
2R	1191481	G	G	T	RG7,ZS56,RG11N	3
2R	1191633	G	G	A	RG7	1
2R	1191699	G	G	T	FR229	1
2R	1191826	G	G	A	FR229	1
2R	1193366	T	T	C	FR70	1
2R	1193468	G	G	A	FR70	1
2R	1217105	G	G	T	UG7	1
2R	1287088	C	C	A	RG4N	1
2R	1288462	G	G	T	FR207	1
2R	1309110	G	G	C	EZ9N	1
2R	1312400	A	A	G	UG5N	1
2R	1312401	T	T	G	EZ5N	1
2R	1312432	T	T	A	RG10,RG13N,UG5N	3
2R	1312517	A	A	G	EZ9N	1
2R	1312614	T	T	G	RG11N,RG13N,UG5N,EZ9N	4
2R	1312836	G	G	A	RG11N,UG5N	2
2R	1314399	T	T	C	RG3	1
2R	1332172	C	C	T	EZ9N	1
2R	1351080	A	A	G	ZS11,FR229	2
2R	1355853	C	C	T	ZS11,FR229	2
2R	1402384	T	T	G	RG9	1
2R	1402592	A	A	G	RG9	1
2R	1402925	T	T	G	RG9	1
2R	1403024	A	A	T	RG9	1
2R	1403078	T	T	A	RG9	1
2R	1403124	A	A	T	RG9	1
2R	1403131	G	G	T	RG9	1
2R	1403417	G	G	A	RG9	1
2R	1403549	G	G	A	RG9	1
2R	1403675	T	T	C	RG9	1
2R	1403693	C	C	A	RG9	1
2R	1403741	A	A	G	RG9	1
2R	1404729	A	A	T	RG9	1
2R	1405804	T	T	C	RG9	1
2R	1405830	T	T	C	RG9	1
2R	1405833	A	A	T	RG9	1
2R	1405916	T	T	C	RG9	1
2R	1405946	G	G	A	RG9	1
2R	1406344	T	T	C	RG9	1
2R	1406671	G	G	A	RG9	1
2R	1406719	T	T	G	RG9	1
2R	1407272	A	A	T	RG9	1
2R	1407306	C	C	T	RG9	1
2R	1407371	G	G	A	RG9	1
2R	1407522	A	A	T	RG9	1
2R	1407538	T	T	A	RG9	1
2R	1408222	A	A	T	RG9	1
2R	1408350	A	A	G	RG9	1
2R	1409315	G	G	A	RG9	1
2R	1424488	G	G	A	EZ2	1
2R	1468273	T	T	A	FR70	1
2R	1468632	C	C	A	EZ5N,RG10,EZ9N	3
2R	1468714	C	C	A	RG2,RG5,RG8,RG9,ZS11,ZS56,CK2,EZ5N,KN6,RG10,RG11N,RG3,RG4N,EZ9N,FR14	15
2R	1468733	C	C	T	RG2,RG8,ZS11,ZS56,CK2,EZ5N,KN6,RG10,RG11N,RG3,RG4N,EZ9N,FR14	13
2R	1468734	A	A	C	RG2,RG5,RG8,RG9,ZS11,ZS56,CK2,EZ5N,KN6,RG10,RG11N,RG3,RG4N,EZ9N,FR14	15
2R	1468768	G	G	A	RG2,RG5,RG8,RG9,ZS56,CK2,EZ5N,KN6,RG10,RG11N,RG3,RG4N,EZ9N,FR14,FR229	15
2R	1468787	T	T	A	RG2	1
2R	1468794	G	G	A	RG2,RG8,ZS11,ZS56,CK2,EZ5N,RG10,RG11N,RG3,RG4N,EZ9N,FR14,FR229	13
2R	1520504	A	A	G	ZS56	1
2R	1521456	A	A	G	ZS56	1
2R	1523999	T	T	A	ZS56	1
2R	1525167	G	G	A	ZS56	1
2R	1525244	C	C	G	ZS56	1
2R	1525289	C	C	G	ZS56	1
2R	1525388	T	T	G	ZS56	1
2R	1525405	G	G	A	ZS56	1
2R	1525471	A	A	C	ZS56	1
2R	1526108	G	G	T	ZS56	1
2R	1528263	T	T	C	RG5	1
2R	1623207	G	G	A	RG13N,RG3	2
2R	1708343	A	A	C	ZS30	1
2R	1764189	C	C	A	FR70	1
2R	1854664	G	G	T	RG4N	1
2R	1939554	C	C	A	ZS30	1
2R	2610316	C	C	T	RG13N	1
2R	2617442	G	G	T	FR70	1
2R	2824208	A	A	T	FR70	1
2R	2827849	T	T	C	FR70	1
2R	2827901	G	G	T	FR70	1
2R	2968362	G	G	A	FR70	1
2R	3016991	T	T	C	FR229	1
2R	3017050	G	G	C	FR229	1
2R	3017146	G	G	A	FR229	1
2R	3018495	A	A	G	FR229	1
2R	3019203	A	A	G	FR229	1
2R	3019215	G	G	A	FR229	1
2R	3019277	T	T	A	FR229	1
2R	3020363	T	T	C	FR207	1
2R	3072696	C	C	T	ZS30	1
2R	3129002	A	A	T	RG10	1
2R	3129216	T	T	C	RG10	1
2R	3130152	C	C	T	RG10	1
2R	3130289	T	T	C	RG10	1
2R	3130529	G	G	T	RG10	1
2R	3130640	G	G	T	RG10	1
2R	3130781	A	A	T	RG10	1
2R	3130811	T	T	G	RG10	1
2R	3131079	C	C	A	RG10	1
2R	3131769	T	T	C	RG10	1
2R	3132060	C	C	T	RG10	1
2R	3132123	G	G	C	RG10	1
2R	3132334	T	T	A	RG10	1
2R	3132872	G	G	A	RG10	1
2R	3134767	T	T	A	RG10	1
2R	3134772	C	C	A	RG10	1
2R	3135046	C	C	T	RG10	1
2R	3136460	C	C	A	RG10	1
2R	3226069	G	G	A	RG8	1
2R	3226070	G	G	A	RG8	1
2R	3226925	A	A	G	FR70	1
2R	3226949	C	C	T	FR70	1
2R	3226969	A	A	G	FR70	1
2R	3492911	C	C	A	RG9,RG10,UG7	3
2R	3492913	C	C	A	RG9,RG10,UG7	3
2R	3492915	G	G	C	EZ5N	1
2R	3492922	T	T	A	RG5,ZS56,EZ5N	3
2R	3492929	G	G	A	RG5	1
2R	3492931	T	T	A	RG5	1
2R	3525889	A	A	C	FR70	1
2R	3525891	A	A	T	FR70	1
2R	3767012	A	A	G	RG3	1
2R	3808999	G	G	C	FR229	1
2R	3809665	G	G	C	FR229	1
2R	3809908	A	A	G	FR229	1
2R	3913520	C	C	T	RG10,UG7	2
2R	4039991	A	A	T	RG7	1
2R	4040034	A	A	T	RG7	1
2R	4040346	T	T	A	RG7	1
2R	4041687	C	C	A	RG7	1
2R	4081488	C	C	T	RG5	1
2R	4199254	G	G	C	FR310	1
2R	4199257	G	G	A	FR310	1
2R	4324394	C	C	T	RG3	1
2R	4342533	A	A	G	EZ9N	1
2R	4342566	A	A	T	EZ9N	1
2R	4342588	C	C	T	RG7,RG8	2
2R	4342705	G	G	T	RG4N	1
2R	4342793	C	C	A	RG5,RG7,RG8,ZS11,RG4N,EZ9N	6
2R	4342813	G	G	T	RG5	1
2R	4342817	G	G	A	EZ9N	1
2R	4342984	G	G	A	RG4N	1
2R	4343117	A	A	T	RG7,RG8,ZS11	3
2R	4343119	G	G	T	RG7,RG8,ZS11	3
2R	4343247	G	G	T	RG9,RG4N,EZ9N	3
2R	4452976	C	C	T	CK2,KN6,RG10,RG11N,UG7	5
2R	4720074	T	T	A	RG3	1
2R	4720076	A	A	C	RG3	1
2R	4925730	A	A	C	EZ9N	1
2R	4925731	C	C	A	EZ9N	1
2R	4941506	C	C	T	FR70	1
2R	5045357	T	T	A	RG2	1
2R	5045628	G	G	T	RG2	1
2R	5046050	A	A	C	RG2	1
2R	5046051	A	A	C	RG2	1
2R	5046236	T	T	C	RG2	1
2R	5046248	T	T	G	RG2	1
2R	5046276	T	T	C	RG2	1
2R	5047138	G	G	A	RG2	1
2R	5047432	G	G	A	RG2	1
2R	5047812	C	C	A	RG2	1
2R	5047822	G	G	A	RG2	1
2R	5204499	A	A	G	RG4N	1
2R	5212915	A	A	C	ZS11	1
2R	5357853	G	G	T	ZS11,EZ5N,RG11N,UG7,EZ9N,FR180	6
2R	5357854	T	T	G	ZS11,EZ5N,RG11N,UG7,EZ9N,FR180	6
2R	5390098	A	A	G	FR70	1
2R	5393518	T	T	A	FR70	1
2R	5401911	C	C	G	FR361	1
2R	5406845	T	T	C	FR70	1
2R	5457674	C	C	A	RG7,RG3	2
2R	5574925	T	T	G	RG2,ZS56,RG13N	3
2R	5574938	T	T	C	ZS30	1
2R	5592440	G	G	C	EZ2,RG4N	2
2R	5593011	A	A	C	EZ2	1
2R	5593012	A	A	C	EZ2	1
2R	5593061	T	T	A	EZ2	1
2R	5593079	T	T	A	EZ2	1
2R	5593197	T	T	A	EZ2	1
2R	5593209	G	G	T	EZ2	1
2R	5593252	G	G	T	EZ2	1
2R	5593257	G	G	T	EZ2	1
2R	5593269	G	G	T	EZ2	1
2R	5593312	T	T	C	EZ2	1
2R	5593368	A	A	G	EZ2	1
2R	5593371	A	A	T	EZ2	1
2R	5593901	T	T	C	EZ2	1
2R	5594219	T	T	C	EZ2	1
2R	5640299	T	T	A	RG2,RG8,RG9,ZS30,FR229	5
2R	5690873	G	G	A	ZS11	1
2R	5690949	T	T	A	ZS11	1
2R	5690957	C	C	T	ZS11	1
2R	5691000	C	C	T	ZS11	1
2R	5691038	C	C	T	ZS11	1
2R	5691039	G	G	C	ZS11	1
2R	5691084	T	T	C	ZS11	1
2R	5691203	G	G	T	ZS11	1
2R	5691309	A	A	C	ZS11	1
2R	5691376	G	G	C	ZS11	1
2R	5691404	C	C	A	ZS11	1
2R	5691458	T	T	A	ZS11	1
2R	5691490	A	A	G	ZS11	1
2R	5691586	A	A	G	ZS11	1
2R	5691608	T	T	G	ZS11	1
2R	5691629	T	T	C	ZS11	1
2R	5691741	C	C	G	ZS11	1
2R	5691747	C	C	T	ZS11	1
2R	5692261	C	C	T	ZS11	1
2R	5693046	C	C	G	ZS11	1
2R	5693127	A	A	C	ZS11	1
2R	5693185	T	T	A	ZS11	1
2R	5693552	G	G	C	ZS11	1
2R	5693561	G	G	A	ZS11	1
2R	5693745	G	G	C	ZS11	1
2R	5694059	T	T	C	ZS11	1
2R	5694102	A	A	T	ZS11	1
2R	5694195	T	T	C	ZS11	1
2R	5694469	T	T	C	ZS11	1
2R	5694941	T	T	A	ZS11	1
2R	5694942	T	T	C	ZS11	1
2R	5694944	T	T	G	ZS11	1
2R	5694953	G	G	A	ZS11	1
2R	5694955	A	A	T	ZS11	1
2R	5695139	C	C	T	ZS11	1
2R	5695243	C	C	A	ZS11	1
2R	5695295	G	G	A	ZS11	1
2R	5695308	C	C	T	ZS11	1
2R	5695766	A	A	G	ZS11	1
2R	5695816	G	G	C	ZS11	1
2R	5696048	C	C	T	ZS11	1
2R	5696049	C	C	T	ZS11	1
2R	5696064	C	C	T	ZS11	1
2R	5696071	G	G	T	ZS11	1
2R	5696096	T	T	G	ZS11	1
2R	5696119	G	G	A	ZS11	1
2R	5696134	C	C	G	ZS11	1
2R	5696136	G	G	T	ZS11	1
2R	5696332	G	G	T	ZS11	1
2R	5696402	G	G	A	ZS11	1
2R	5696462	T	T	C	ZS11	1
2R	5696539	T	T	A	ZS11	1
2R	5696550	G	G	A	ZS11	1
2R	5696564	A	A	G	ZS11	1
2R	5696584	T	T	G	ZS11	1
2R	5696593	A	A	T	ZS11	1
2R	5696710	C	C	G	ZS11	1
2R	5696770	A	A	G	ZS11	1
2R	5696787	T	T	C	ZS11	1
2R	5696799	A	A	G	ZS11	1
2R	5696818	T	T	A	ZS11	1
2R	5696873	C	C	T	ZS11	1
2R	5696924	G	G	A	ZS11	1
2R	5697111	G	G	A	ZS11	1
2R	5697112	G	G	A	ZS11	1
2R	5697113	C	C	T	ZS11	1
2R	5697184	A	A	T	ZS11	1
2R	5748761	G	G	A	FR151	1
2R	5757543	A	A	T	KN6,RG3	2
2R	5757544	T	T	G	KN6,RG3	2
2R	5900948	G	G	A	ZS30	1
2R	5900963	T	T	C	ZS30	1
2R	5900964	G	G	A	ZS30	1
2R	5900970	T	T	C	ZS30	1
2R	5942244	A	A	T	RG13N	1
2R	5942501	A	A	G	RG13N	1
2R	6010996	G	G	T	RG2	1
2R	6023228	T	T	C	ZS30	1
2R	6029879	C	C	A	RG2	1
2R	6029931	C	C	G	RG7	1
2R	6029973	G	G	A	RG7,EZ5N	2
2R	6030567	C	C	G	EZ5N	1
2R	6031168	G	G	C	RG2,RG7	2
2R	6117420	T	T	C	FR14	1
2R	6191940	T	T	G	ZS30	1
2R	6194740	A	A	T	UG7	1
2R	6194741	C	C	T	UG7	1
2R	6194772	G	G	A	UG7	1
2R	6194787	T	T	C	UG7	1
2R	6194800	T	T	A	UG7	1
2R	6195137	A	A	G	UG7	1
2R	6195298	T	T	G	UG7	1
2R	6195367	G	G	A	UG7	1
2R	6195608	T	T	A	UG7	1
2R	6195611	T	T	C	UG7	1
2R	6220722	A	A	G	FR70	1
2R	6269857	A	A	T	RG4N	1
2R	6327397	G	G	A	FR217	1
2R	6343317	A	A	T	CK2,FR14,FR310,FR361	4
2R	6397763	T	T	G	UG7	1
2R	6410605	T	T	G	FR217	1
2R	6464403	T	T	C	CK2	1
2R	6464404	T	T	C	CK2,RG3	2
2R	6497502	A	A	G	FR310	1
2R	6533073	G	G	T	FR207	1
2R	6534617	T	T	C	FR207	1
2R	6537037	A	A	T	FR207	1
2R	6580682	G	G	A	FR70	1
2R	6678932	G	G	A	EZ9N	1
2R	6678944	T	T	A	ZS11,RG3,EZ9N	3
2R	6678951	A	A	T	EZ9N	1
2R	6678966	G	G	T	RG3	1
2R	6678976	T	T	G	EZ9N	1
2R	6678981	T	T	C	RG10,RG3	2
2R	6679035	A	A	T	RG10	1
2R	6679051	G	G	A	RG10	1
2R	6679060	G	G	T	RG10	1
2R	6679082	C	C	T	RG3	1
2R	6679089	T	T	A	EZ9N	1
2R	6679161	T	T	C	RG10,RG3,EZ9N	3
2R	6679176	C	C	T	ZS56	1
2R	6679179	C	C	T	ZS56	1
2R	6679207	C	C	T	ZS11	1
2R	6679260	A	A	T	RG10	1
2R	6679264	T	T	C	RG10	1
2R	6679269	C	C	T	RG10,EZ9N	2
2R	6679292	G	G	C	EZ9N	1
2R	6679423	C	C	T	RG3	1
2R	6679430	G	G	T	EZ9N	1
2R	6679439	T	T	C	RG10	1
2R	6679447	G	G	C	ZS56	1
2R	6679477	C	C	G	ZS56	1
2R	6679503	C	C	T	ZS11	1
2R	6679512	A	A	G	RG3	1
2R	6679513	G	G	T	ZS11	1
2R	6679515	G	G	T	ZS11	1
2R	6679516	T	T	A	ZS11	1
2R	6679519	A	A	G	RG3	1
2R	6679525	T	T	A	ZS11,RG3	2
2R	6679527	T	T	A	ZS11,RG3	2
2R	6679547	A	A	T	ZS11	1
2R	6680053	G	G	C	ZS11,ZS56,RG3	3
2R	6715626	T	T	A	FR14	1
2R	6715744	T	T	A	FR14	1
2R	6715919	A	A	G	FR14	1
2R	6741187	T	T	C	FR70	1
2R	6772506	A	A	C	ZS30	1
2R	6788880	A	A	T	FR207	1
2R	6986029	A	A	G	FR361	1
2R	6986032	T	T	C	ZS11	1
2R	7025703	A	A	G	ZS11	1
2R	7066463	A	A	T	FR310	1
2R	7066464	A	A	G	FR310	1
2R	7066465	A	A	T	FR310	1
2R	7066466	G	G	T	FR310	1
2R	7142034	C	C	T	EZ9N	1
2R	7143295	G	G	T	FR70	1
2R	7144658	T	T	C	FR70	1
2R	7144787	T	T	C	FR70	1
2R	7144805	C	C	G	FR70	1
2R	7223538	A	A	T	ZS30,RG11N	2
2R	7382135	C	C	A	FR70	1
[truncated: 4,540 more rows]

## Sheet: Table S4
Table S4. Summary of pseudoheterozygous sites (PHS), PHS duplications, tandem duplications (TD)a, and high copy regions (HC)b in each strain
	Numbers of PHS in different duplication regions						Numbers of PHS duplication overlapped with different duplication regions						TD	HC
Stock	TD	HC	TD & HC	Unknown	Total		TD	HC	TD & HC	Unknown	Total
CK2	74	286	65	96	391		23	69	18	50	124		125	15089
EZ2	133	292	118	91	398		31	64	28	55	122		101	9285
EZ5	144	312	113	113	456		35	81	24	62	154		137	8835
EZ9	129	240	84	90	375		37	52	27	42	104		107	8846
FR14	102	254	90	63	329		28	79	19	33	121		94	12089
FR70	88	562	81	79	648		25	299	22	62	364		88	14462
FR151	88	210	82	29	245		24	79	20	12	95		121	14042
FR180	78	207	69	138	354		21	67	15	49	122		98	13783
FR207	48	232	41	59	298		23	61	18	40	106		98	13231
FR217	51	389	47	43	436		23	134	21	19	155		129	14302
FR229	90	326	74	68	410		28	82	21	37	126		103	12640
FR310	134	265	94	47	352		30	73	20	30	113		110	11947
FR361	56	387	54	35	424		15	141	15	15	156		131	15613
KN6	252	530	243	88	627		36	128	32	41	173		99	13284
RG2	177	385	149	167	580		31	67	25	83	156		101	9300
RG3	89	257	74	191	463		21	56	10	91	158		93	8253
RG4	153	473	100	213	739		29	118	20	99	226		109	14577
RG5	121	290	104	78	385		31	70	23	44	122		104	6410
RG7	129	313	100	165	507		25	72	16	75	156		127	9390
RG8	213	414	172	141	596		42	72	29	68	153		118	11725
RG9	117	386	85	145	563		30	82	16	85	181		101	8169
RG10	80	261	60	158	439		31	64	19	79	155		125	8144
RG11	187	387	156	124	542		37	73	26	69	153		103	9040
RG13	111	356	89	55	433		26	107	17	32	148		135	16515
UG5	95	323	82	98	434		17	61	11	56	123		117	9589
UG7	207	379	184	170	572		28	63	21	83	153		107	8668
ZS11	100	366	73	128	521		24	76	8	58	150		93	11793
ZS56	118	310	98	100	430		27	90	19	62	160		100	13256
ZS30c	128	343	103	224	592		29	77	18	138	226		116	5475
Mean	120.143	335.429	99.3214	106.143	462.393	#DIV/0!	27.7857	88.5714	20	54.6786	151.036		109.786	11509.9
Standard error	50.3489	89.1106	45.0293	49.5698	113.976	#DIV/0!	6.18455	47.4587	5.63718	23.3128	49.8223		14.0775	2781.12
a Tandem duplications inferred by split-read method.
b High-copy regions inferred by the read-depth method.
c ZS30 was excluded for the calulation of mean and standar error because of lack of X chromosome information.

## Sheet: Table S5
Table S5. List of tandem duplications
Chromosomal arm	Tandem duplication				Insertion between duplications			Number of strains
	Start	End	Length (bp)		Size (bp)	Sequence	Strain
2L	9180	9350	169		0		ZS11	1
2L	45952	53440	7487		0		RG8,FR70	2
2L	54305	55278	972		0		RG13N	1
2L	65246	66478	1231		2	CA	KN6	1
2L	101510	102997	1486		0		RG9	1
2L	212970	213215	244		0		RG8	1
2L	257068	258005	936		0		FR229	1
2L	319577	320084	506		0		FR217	1
2L	379992	380227	234		0		EZ9N	1
2L	481885	482007	121		0		FR14	1
2L	566787	566953	165		0		CK2	1
2L	628777	629454	676		0		FR217	1
2L	745387	745462	74		1	T	FR151	1
2L	747747	751386	3638		0		CK2,EZ5N,RG11N	3
2L	772412	780635	8222		1	A	EZ2	1
2L	824468	824629	160		0		RG7	1
2L	923520	923758	237		0		FR217,FR229,FR361	3
2L	1126189	1126688	498		0		FR361	1
2L	1157606	1159371	1764		0		RG8	1
2L	1239418	1240061	642		0		EZ5N	1
2L	1272175	1272281	105		0		RG8	1
2L	1329994	1330092	97		12	TAATTATGTAGT	ZS30	1
2L	1476574	1476716	141		0		FR180	1
2L	1521268	1523359	2090		0		EZ9N	1
2L	2099566	2099641	74		2	GA	EZ5N	1
2L	2125512	2125908	395		0		KN6,FR14	2
2L	2304551	2304702	150		0		UG7	1
2L	2321752	2328220	6467		0		FR180	1
2L	2428842	2428959	116		0		EZ5N	1
2L	2653057	2654730	1672		4	CTTC	EZ9N	1
2L	2653057	2654734	1676		0		EZ9N	1
2L	2751913	2752039	125		0		EZ5N	1
2L	2767503	2767821	317		0		FR310	1
2L	2843103	2849533	6429		0		FR151	1
2L	2845956	2846336	379		0		RG9	1
2L	2918131	2935476	17344		0		UG5N	1
2L	3026214	3026924	709		0		RG8	1
2L	3318713	3320346	1632		0		FR207,FR229	2
2L	3322035	3324872	2836		0		RG8	1
2L	3712599	3714575	1975		2	AT	FR217,FR229	2
2L	3784696	3786403	1706		4	AGCG	FR310	1
2L	3784698	3786403	1704		6	AGCGAC	FR151	1
2L	3821525	3822440	914		0		RG13N	1
2L	3943852	3943912	59		1	A	FR14	1
2L	4114364	4120948	6583		4	ACAC	ZS11	1
2L	4424567	4440034	15466		12	GAGCACCAAACC	RG3	1
2L	4596636	4596893	256		12	GCAGAAAGAAAG	ZS30,RG4N	2
2L	4698780	4699368	587		0		FR14	1
2L	4700437	4700798	360		0		RG9,EZ5N,RG10,FR310	4
2L	4884701	4892636	7934		0		EZ9N	1
2L	4891466	4892061	594		0		RG11N	1
2L	5058640	5059467	826		0		FR310	1
2L	5200538	5215837	15298		3	TCC	RG8	1
2L	5205841	5213266	7424		5	TCCCA	ZS11,RG3	2
2L	5208977	5212879	3901		0		EZ5N	1
2L	5264913	5270607	5693		0		FR151	1
2L	5335916	5340407	4490		0		UG5N	1
2L	5463002	5463305	302		4	AAAA	FR70	1
2L	5509275	5509367	91		8	ATTATTAA	RG7	1
2L	5514276	5514984	707		6	GGAGAA	ZS30	1
2L	5743011	5745243	2231		0		KN6	1
2L	5932816	5947786	14969		16	ACTACTACTAAACTAA	KN6	1
2L	5933747	5933919	171		0		EZ2	1
2L	5944552	5949044	4491		4	TTTT	FR14,FR310	2
2L	6027613	6027709	95		1	C	ZS30,CK2	2
2L	6259528	6264838	5309		0		RG9	1
2L	6343666	6344008	341		26	TATAACACACATAACTTATTATTTGT	FR229	1
2L	6625683	6626041	357		0		RG7	1
2L	6649200	6650260	1059		9	AGTCGAAAA	ZS30	1
2L	6650675	6650742	66		0		ZS11,EZ2	2
2L	6653876	6657668	3791		0		EZ9N	1
2L	6671680	6671751	70		0		FR207	1
2L	6699799	6699989	189		0		FR207	1
2L	6788301	6792261	3959		0		RG11N	1
2L	7014109	7019431	5321		0		UG7	1
2L	7129785	7129986	200		0		CK2	1
2L	7169733	7169787	53		0		CK2	1
2L	7362403	7362700	296		0		FR217	1
2L	7386132	7386239	106		19	TAAATAAATAAAGAATAAA	UG7	1
2L	7431880	7453620	21739		0		FR310	1
2L	7456040	7459731	3690		0		FR310	1
2L	7456583	7456644	60		0		RG7,RG10	2
2L	7475046	7475513	466		0		FR151	1
2L	7983638	7991338	7699		0		CK2	1
2L	7997330	8000823	3492		5	AATTC	ZS30	1
2L	8123375	8123573	197		0		FR361	1
2L	8173679	8173857	177		0		EZ5N	1
2L	8206768	8206904	135		0		FR207	1
2L	8300298	8300449	150		0		FR361	1
2L	8360843	8360941	97		7	TAAGAAT	FR151,FR207,FR217,FR310,FR361	5
2L	8434401	8434750	348		0		RG13N	1
2L	8447292	8447668	375		0		FR14	1
2L	8536348	8536692	343		10	TAATAATGAA	FR14	1
2L	8567663	8567741	77		38	TGTACTTCCATAAGTTGACTCTAATGAAGCCAACAATG	EZ9N	1
2L	8876593	8876809	215		0		RG2,FR217,FR310	3
2L	8931731	8931917	185		0		FR207	1
2L	8977244	8977278	33		28	AACGAGTATTGATGATGATGAAATTACA	FR207	1
2L	8993212	8993366	153		1	C	RG10,RG11N,FR229	3
2L	8997259	8997677	417		0		KN6,RG10,RG11N,FR229	4
2L	9163628	9163693	64		1	T	RG7	1
2L	9368324	9368508	183		6	ATATAT	ZS56	1
2L	9397996	9398057	60		26	AAAAATGCAGTGCAACACTGCATTCA	RG5	1
2L	9397996	9398075	78		8	TGCATTCA	RG5,RG8,ZS11,ZS30,RG13N,RG4N,UG7,FR14,FR151,FR180,FR207,FR217,FR70	13
2L	9403178	9403223	44		8	TAGTTAAA	RG7	1
2L	9440175	9443085	2909		0		FR361	1
2L	9496478	9500378	3899		1	T	ZS11	1
2L	9507286	9507352	65		0		ZS11,EZ9N	2
2L	9523096	9523161	64		0		UG5N	1
2L	9541748	9541878	129		0		RG9	1
2L	9580547	9580833	285		0		FR180	1
2L	9757210	9757465	254		26	ATATATCATATTCACCATCTCCTTCT	EZ2	1
2L	9947779	9948258	478		0		KN6	1
2L	10085870	10086048	177		4	AAGG	RG10,RG11N	2
2L	10091660	10091812	151		0		RG11N	1
2L	10177498	10177832	333		0		CK2	1
2L	10286862	10287075	212		0		FR180	1
2L	10332990	10333093	102		0		EZ9N	1
2L	10647651	10647742	90		0		CK2,EZ2	2
2L	10647652	10647743	90		0		CK2	1
2L	10659723	10659861	137		0		RG7	1
2L	10679131	10679186	54		0		EZ2	1
2L	10679136	10679191	54		0		FR217,FR310,FR361	3
2L	10705981	10706271	289		0		ZS11	1
2L	10720241	10726753	6511		0		RG3	1
2L	10823582	10823812	229		0		ZS56	1
2L	10936167	10936206	38		17	CAAAAAACACCACTTGT	RG5	1
2L	11055868	11059336	3467		0		FR151,FR217	2
2L	11150014	11156745	6730		1	G	RG3	1
2L	11347914	11348074	159		10	ACTTAATGCA	FR361	1
2L	11478689	11478757	67		0		FR14	1
2L	11585173	11585387	213		7	CACAAAT	FR310	1
2L	11699032	11699146	113		0		FR151,FR217	2
2L	11769848	11770205	356		0		UG7	1
2L	11844568	11847186	2617		0		RG10	1
2L	11865799	11866362	562		0		UG5N	1
2L	12035559	12036224	664		0		KN6	1
2L	12121629	12122163	533		1	A	RG4N	1
2L	12147449	12150378	2928		3	TAA	FR14,FR229	2
2L	12206528	12208148	1619		12	AAGTAATAAATG	RG10	1
2L	12263076	12264803	1726		2	TC	FR310	1
2L	12451410	12456880	5469		0		RG2,RG8,RG10	3
2L	12480663	12480720	56		9	GGCAAATAG	RG13N	1
2L	12566409	12566525	115		13	ATTATCATTATCA	RG13N	1
2L	12580412	12580479	66		30	TTTGTGTTAAAATGTATTACTGTCTATCAC	EZ5N	1
2L	12581398	12581457	58		32	CCCAAAAAACATATCGATGCTTTGTTTGTAAT	EZ5N,RG13N	2
2L	12664691	12665549	857		0		RG10	1
2L	12673706	12673757	50		0		EZ5N	1
2L	12803639	12804875	1235		0		FR180	1
2L	12894075	12896978	2902		0		RG7	1
2L	13109732	13112563	2830		0		RG9	1
2L	13118219	13118397	177		0		RG7	1
2L	13157013	13157087	73		0		RG10,UG5N,UG7,FR70	4
2L	13240605	13242848	2242		0		CK2,FR229	2
2L	13299935	13303643	3707		0		RG11N	1
2L	13463033	13467996	4962		1	G	RG2	1
2L	13465662	13472878	7215		1	G	EZ9N	1
2L	13690520	13694028	3507		0		FR207	1
2L	13699000	13699089	88		0		UG5N	1
2L	13778785	13779067	281		4	GGGC	RG3	1
2L	13944604	13944703	98		0		RG4N	1
2L	14396028	14399191	3162		0		CK2	1
2L	14755564	14756365	800		0		UG5N	1
2L	14803271	14803349	77		2	AC	RG2,UG5N	2
2L	14810016	14810114	97		0		RG8	1
2L	14886530	14890376	3845		1	A	ZS56	1
2L	14956355	14956404	48		12	ATTTAATAATTT	RG10	1
2L	15000854	15001034	179		0		RG10,FR229	2
2L	15062048	15062183	134		7	ACTTTTA	CK2,EZ2,KN6,RG10,RG11N,EZ9N,FR14,FR151,FR229,FR310,FR361	11
2L	15062048	15062186	137		0		RG4N,FR70	2
2L	15062123	15062261	137		0		CK2,RG10,RG11N,FR14,FR151,FR207,FR217,FR229,FR310,FR70	10
2L	15146976	15147018	41		3	TAT	FR229	1
2L	15161022	15166254	5231		2	CC	ZS11	1
2L	15227999	15228225	225		0		FR151	1
2L	15236955	15239079	2123		9	ACGACGAAG	KN6	1
2L	15366605	15367477	871		2	CA	FR310	1
2L	15386413	15387707	1293		0		FR70	1
2L	15420558	15423422	2863		0		KN6,RG10	2
2L	15776548	15777037	488		3	GTT	FR310	1
2L	15791756	15792113	356		0		FR361	1
2L	15825810	15839907	14096		0		RG2	1
2L	15842619	15844312	1692		3	CTT	KN6,RG10	2
2L	15843186	15845952	2765		0		RG5,RG8,ZS11,ZS30,RG4N,UG5N	6
2L	15935606	15937295	1688		1	C	KN6,RG10	2
2L	15960851	15961112	260		20	GCAGAAACTCGACTTGACTG	EZ5N	1
2L	15960851	15961133	281		0		EZ2,UG5N	2
2L	16026142	16027956	1813		0		FR361	1
2L	16028601	16028669	67		0		ZS56	1
2L	16094589	16095881	1291		28	AAAGGTGCACTTTTATCAAGGTGGTTAG	EZ5N	1
2L	16176177	16176960	782		0		RG13N	1
2L	16238682	16246038	7355		18	TGCATGTTCATTTTCTCA	RG5	1
2L	16333725	16334086	360		0		RG2,RG8,CK2,EZ5N,RG13N,RG4N,EZ9N,FR207,FR217,FR229,FR310,FR361,FR70	13
2L	16363414	16365149	1734		0		EZ2	1
2L	16394892	16394985	92		7	GTATATA	FR14,FR229	2
2L	16394900	16394985	84		15	GTATATATATGTATG	FR14,FR229	2
2L	16442472	16442508	35		33	ATTGTATATTATTGAGAGATGTACCAAACAAAA	CK2	1
2L	16480558	16480746	187		0		RG8	1
2L	16507370	16510821	3450		0		CK2	1
2L	16555410	16555476	65		0		RG9	1
2L	16558619	16558985	365		1	A	RG10	1
2L	16563222	16566704	3481		0		RG5	1
2L	16669784	16670652	867		0		CK2,RG11N	2
2L	16782439	16783096	656		0		CK2	1
2L	16793586	16796669	3082		0		RG11N	1
2L	16808179	16808234	54		0		ZS11,UG7	2
2L	16982424	16982512	87		4	TCCT	ZS11,RG13N,RG3,UG7	4
2L	17005899	17010718	4818		1	C	ZS56	1
2L	17038072	17038376	303		0		RG7	1
2L	17071769	17071845	75		5	CAAAG	RG8	1
2L	17071774	17071845	70		33	CAAAGTCTTTCACACTTTGTCCAAAGTCTTTCA	RG8	1
2L	17089248	17089285	36		19	GTTTTAATTTTACTTTCTG	RG2,EZ5N,RG4N	3
2L	17101017	17101600	582		0		RG11N,FR229	2
2L	17182664	17182733	68		5	ATAAC	FR151,FR229	2
2L	17182929	17183003	73		6	TATGAT	RG4N	1
2L	17199216	17205257	6040		0		FR151	1
2L	17211559	17211672	112		0		ZS56	1
2L	17287219	17287274	54		0		FR70	1
2L	17292008	17292963	954		3	TTT	RG10	1
2L	17294253	17294613	359		2	GG	FR180	1
2L	17348024	17348198	173		4	CTCC	RG2,UG5N	2
2L	17380587	17380774	186		0		RG5,RG7,RG8,EZ5N,UG5N	5
2L	17443721	17444663	941		0		RG4N	1
2L	17458214	17458247	32		26	GTCTTGTAAATTTGTATCGATTTGCA	RG9	1
2L	17471349	17471759	409		0		CK2	1
2L	17483462	17488131	4668		0		RG8	1
2L	17523483	17523634	150		0		FR151	1
2L	17547959	17548014	54		0		EZ5N	1
2L	17559702	17560142	439		0		EZ2	1
2L	17563440	17563758	317		0		RG13N	1
2L	17640757	17641326	568		0		KN6	1
2L	17655864	17656236	371		0		ZS56	1
2L	17733539	17733603	63		5	TTTTG	ZS56	1
2L	17733558	17733602	43		27	TTTTTGTACTTTTAAATCAATCTACTC	KN6	1
2L	17733558	17733603	44		26	TTTTGTACTTTTTAATCAATCTACTC	RG7,ZS56	2
2L	17956735	17958583	1847		0		RG3	1
2L	17957392	17966481	9088		0		FR229	1
2L	17966884	17967240	355		0		FR180	1
2L	17986752	17991533	4780		1	C	FR151,FR361	2
2L	17987151	17992516	5364		2	AT	EZ9N	1
2L	17987209	17992495	5285		0		FR207,FR310,FR70	3
2L	17987861	17992014	4152		0		EZ2,FR180	2
2L	18165905	18174845	8939		0		CK2,RG10	2
2L	18239167	18242911	3743		0		UG7	1
2L	18345204	18349297	4092		0		RG13N	1
2L	18386137	18386343	205		0		FR207	1
2L	18438582	18439206	623		0		ZS11	1
2L	18504276	18504365	88		3	ATA	RG4N,UG7	2
2L	18597948	18598246	297		2	GT	EZ9N	1
2L	18623221	18636254	13032		0		FR361	1
2L	18741893	18742042	148		15	CCAGAATCTGTAAGT	FR310	1
2L	18826632	18826821	188		0		FR151	1
2L	19049104	19050379	1274		0		RG8	1
2L	19072171	19074416	2244		2	TG	FR14,FR70	2
2L	19383350	19383426	75		6	ATGTTC	FR229,FR70	2
2L	19582322	19583768	1445		0		EZ5N	1
2L	19649240	19652414	3173		0		FR14	1
2L	19712241	19714185	1943		0		UG5N	1
2L	19712241	19714753	2511		0		RG10	1
2L	19730132	19735353	5220		0		RG3	1
2L	19745604	19746985	1380		0		FR151	1
2L	19810752	19810944	191		0		FR310	1
2L	19869978	19870066	87		0		FR180	1
2L	19910708	19912617	1908		0		RG4N	1
2L	19911583	19914218	2634		0		EZ2	1
2L	19974231	19977884	3652		3	ATT	FR207	1
2L	20269284	20284700	15415		0		EZ5N	1
2L	20478589	20478661	71		0		RG2,RG8,RG9,KN6,RG3,EZ9N	6
2L	20583869	20583997	127		1	C	EZ5N	1
2L	20620308	20620356	47		33	AAGGAAGATGCCACATATTATACCAATTTCCAG	ZS56	1
2L	20719767	20719822	54		0		ZS56	1
2L	20816308	20818353	2044		0		EZ2	1
2L	20816833	20817784	950		1	G	EZ9N	1
2L	20856190	20856495	304		0		FR180	1
2L	20871347	20874928	3580		1	T	FR361	1
2L	20927271	20927582	310		8	TGCTCTGA	FR151	1
2L	20955198	20955541	342		0		FR151	1
2L	21071846	21071932	85		43	TAAATATTGTTCAAAAATGTGGAAAAGGCAGTTTTGGGCGGTT	ZS56,RG3,EZ9N	3
2L	21094034	21096525	2490		16	TAACTGAAAACCATAT	CK2,RG10,RG11N,FR70	4
2L	21129451	21130738	1286		0		FR151	1
2L	21229595	21234554	4958		0		RG9	1
2L	21268258	21271672	3413		5	CATTA	RG5,RG9	2
2L	21269001	21269580	578		0		RG13N	1
2L	21344529	21345295	765		8	AGAGCGAC	FR310	1
2L	21395684	21403522	7837		0		ZS30	1
2L	21586055	21586185	129		0		RG13N,UG5N	2
2L	21609296	21609558	261		0		RG13N	1
2L	21734101	21734896	794		0		FR207	1
2L	21885937	21886135	197		0		RG2,RG8,RG9,ZS11,ZS30,ZS56,EZ2,KN6,RG10,RG13N,UG7,FR14,FR151,FR70	14
2L	21901230	21901286	55		1	C	RG2,UG7	2
2L	21953792	21954746	953		1	T	FR180,FR229,FR310	3
2L	22002820	22004610	1789		0		CK2	1
2L	22045747	22045833	85		0		EZ9N	1
2L	22239352	22244420	5067		5	TACTG	RG5	1
2L	22251361	22255648	4286		0		UG5N	1
2L	22282163	22285934	3770		0		RG7	1
2L	22297821	22298381	559		3	CCA	UG5N	1
2L	22309197	22309256	58		0		EZ5N	1
2L	22373304	22373377	72		1	C	FR361	1
2L	22375624	22378502	2877		2	AA	RG3	1
2L	22378863	22391668	12804		0		RG5,RG9,ZS30,CK2,EZ2,RG10,RG3,UG5N,FR310,FR70	10
2L	22389978	22390092	113		1	C	RG8,RG9,RG10,UG5N	4
2L	22404523	22407716	3192		0		FR14	1
2L	22457438	22457568	129		0		RG13N	1
2L	22492001	22492779	777		0		FR310	1
2L	22517244	22522195	4950		0		UG5N	1
2L	22519320	22521929	2608		0		CK2,RG10	2
2L	22530013	22536133	6119		0		CK2,RG10	2
2L	22580208	22580460	251		0		RG2,RG9,EZ2,EZ9N	4
2L	22589115	22593631	4515		0		RG5	1
2L	22601917	22602473	555		10	CCTTGATTGC	ZS30	1
2L	22627716	22627871	154		0		EZ2,EZ9N,FR14,FR151	4
2L	22628270	22629905	1634		0		FR14	1
2L	22640541	22640909	367		21	CTATAATATATAACATATTGT	FR361	1
2L	22811330	22818179	6848		0		RG9,UG5N	2
2L	22854926	22857249	2322		0		FR217	1
2L	22898142	22898615	472		0		RG4N	1
2L	22977343	22979262	1918		8	TCGATGTT	RG11N	1
2R	68660	68780	119		0		FR180	1
2R	119768	122636	2867		5	ATAGT	FR207,FR310,FR361	3
2R	183188	185615	2426		7	CATCCGC	RG8,ZS56,RG13N,EZ9N,FR14,FR151,FR361	7
2R	183197	185615	2417		16	CATCCGCGGTGGTGTT	FR14	1
2R	184669	199448	14778		0		EZ9N	1
2R	184991	188141	3149		0		FR70	1
2R	254915	263594	8678		0		FR361	1
2R	266046	266400	353		0		FR217	1
2R	285518	287368	1849		0		RG7	1
2R	305891	309702	3810		4	AAAT	RG8,RG4N	2
2R	359191	362897	3705		3	TAC	RG3	1
2R	359886	365966	6079		8	ACTCCCCA	RG9	1
2R	388736	393054	4317		0		EZ5N	1
2R	423492	424441	948		0		RG5,RG13N	2
2R	427115	438938	11822		0		ZS30	1
2R	507460	508005	544		0		RG8	1
2R	561304	565961	4656		0		FR180,FR361,FR70	3
2R	597106	597397	290		23	AAAAAAAACCCTAAACCCTAAAT	RG5,RG4N,UG5N	3
2R	599676	602732	3055		0		EZ2	1
2R	618509	618564	54		0		ZS56,KN6	2
2R	659469	666351	6881		0		RG11N	1
2R	661342	663290	1947		0		ZS30	1
2R	673250	690531	17280		0		ZS56,KN6	2
2R	685765	685919	153		0		RG2,EZ5N,UG7	3
2R	715745	720100	4354		0		FR180,FR70	2
2R	718028	718357	328		6	TGTGTG	UG5N	1
2R	728009	728162	152		0		FR151	1
2R	738417	742828	4410		10	TTCATGGCGT	EZ9N	1
2R	742406	750764	8357		6	CGAACA	RG10	1
2R	764724	766208	1483		2	AT	UG7	1
2R	777306	782537	5230		0		RG2,EZ2,EZ5N	3
2R	779897	780124	226		10	ATATGTTTTC	RG9,RG4N	2
2R	820065	820540	474		0		FR217	1
2R	827958	831416	3457		0		ZS56,CK2,RG11N,FR361	4
2R	836593	844216	7622		0		RG7	1
2R	838560	838623	62		0		RG9,ZS30	2
2R	855669	863964	8294		0		FR217	1
2R	880805	883520	2714		0		FR207	1
2R	914782	915318	535		0		ZS56	1
2R	919713	929340	9626		0		ZS11	1
2R	924080	925965	1884		13	GTTCTTGTGTGTT	RG8	1
2R	932249	948774	16524		0		FR14,FR217	2
2R	948822	949090	267		27	TTGCAAAAGTATTGGCTGGCGACTAAC	RG2,EZ5N,EZ9N	3
2R	963432	963648	215		0		RG5,RG8,RG9,ZS56,CK2,EZ2,RG4N,UG5N,UG7,FR70	10
2R	963454	963649	194		21	GGCGGAATATTCAATGTAGGC	EZ2	1
2R	963458	963649	190		25	GGCGGAATATTCAATGTAGGCTATT	RG5,RG7,RG9,EZ2,UG7,FR217,FR70	7
2R	975355	992489	17133		0		RG7	1
2R	993147	997307	4159		0		RG11N,FR151,FR310,FR361	4
2R	993265	996404	3138		0		FR151	1
2R	1007475	1007544	68		7	CCAAAAC	UG5N	1
2R	1031672	1032155	482		0		FR217	1
2R	1039073	1045537	6463		0		ZS30	1
2R	1047246	1048654	1407		0		RG7	1
2R	1062159	1069453	7293		0		ZS56	1
2R	1098889	1101069	2179		0		FR217	1
2R	1103654	1104221	566		0		ZS56	1
2R	1123138	1123268	129		0		UG5N	1
2R	1143187	1150819	7631		0		FR14,FR217,FR361	3
2R	1152453	1152606	152		2	TT	ZS56	1
2R	1214288	1218070	3781		0		UG7	1
2R	1287058	1287154	95		3	TAT	RG2,RG9,ZS11,ZS30,CK2,RG10,RG13N,UG5N,FR151,FR229,FR70	11
2R	1309033	1309169	135		0		EZ9N,FR14,FR217,FR361,FR70	5
2R	1319808	1319933	124		10	CCTCTCTCTC	UG5N	1
2R	1338279	1338473	193		0		RG5	1
2R	1350749	1356250	5500		0		ZS11,FR229	2
2R	1365969	1366161	191		0		RG8	1
2R	1399413	1410182	10768		20	CTTATGGGGGAACTGTGAAG	RG9	1
2R	1424273	1424390	116		22	AAAGTGTGTCTGGTTCCATTCG	ZS11,ZS56,KN6,RG3,RG4N,UG5N,EZ9N,FR14	8
2R	1441591	1442544	952		0		RG9	1
2R	1485448	1485880	431		0		RG7,RG8,RG9,ZS30,ZS56,RG13N,RG4N,UG5N,UG7	9
2R	1491278	1491418	139		0		RG7,RG8,RG9,ZS30,ZS56,EZ5N,RG13N,RG3,RG4N,UG5N,UG7,EZ9N	12
2R	1501815	1502061	245		0		CK2,FR14,FR229	3
2R	1504965	1521251	16285		16	GATAAAAGGGATAAAG	UG7	1
2R	1523471	1525430	1958		0		FR151,FR70	2
2R	1524593	1526263	1669		7	TATAATA	RG3	1
2R	1528187	1528293	105		17	AACTAAAGTAACTAACT	RG5	1
2R	1573364	1574614	1249		18	ATCTAGTAGTATTCTCAT	FR361	1
2R	1581432	1584137	2704		0		RG4N	1
2R	1608196	1608273	76		0		RG2,RG5,RG9,ZS11,ZS30,CK2,EZ2,EZ5N,KN6,RG10,RG13N,RG3,RG4N,UG7,EZ9N,FR180,FR207,FR217,FR310,FR361	20
2R	1608197	1608274	76		0		RG11N	1
2R	1650499	1650949	449		0		CK2	1
2R	1694055	1694240	184		0		RG7	1
2R	1811906	1811942	35		25	CTATACCGGGTTTTGACATACTACT	EZ2	1
2R	1839091	1855639	16547		4	AGGG	RG3	1
2R	1839212	1839529	316		2	GT	UG7	1
2R	1850881	1851714	832		0		RG3	1
2R	1854759	1856062	1302		0		RG7,UG5N	2
2R	1939060	1939668	607		0		ZS30	1
2R	2000412	2000579	166		2	GA	FR310,FR70	2
2R	2002625	2002682	56		8	ACCCTATT	FR217,FR361	2
2R	2003605	2003787	181		13	CGTGTTTTCCTTT	FR361	1
2R	2154320	2161782	7461		0		RG5,RG13N	2
2R	2179323	2181005	1681		0		RG11N	1
2R	2348873	2352860	3986		0		CK2	1
2R	2350490	2350588	97		0		RG5	1
2R	2355080	2368078	12997		0		UG5N	1
2R	2408373	2408556	182		0		ZS11	1
2R	2482055	2482825	769		4	GACT	FR14	1
2R	2482055	2482831	775		0		FR361	1
2R	2482057	2482832	774		3	ATG	FR151,FR217,FR361	3
2R	2482057	2482836	778		0		FR217,FR361	2
2R	2569901	2569950	48		12	GTGATATTTCAA	RG5	1
2R	2604534	2610864	6329		5	GATGG	RG13N	1
2R	2620131	2620507	375		0		FR361	1
2R	2620214	2620590	375		0		FR151	1
2R	2723121	2723249	127		0		RG13N	1
2R	2729805	2730286	480		1	A	RG10	1
2R	2813116	2813189	72		0		UG5N	1
2R	3016701	3020425	3723		0		FR207,FR217,FR229	3
2R	3019627	3019679	51		6	ACCAAT	RG9,UG7	2
2R	3071522	3073427	1904		0		RG13N,RG4N	2
2R	3071979	3072771	791		0		ZS30	1
2R	3089505	3089826	320		0		FR151	1
2R	3089508	3089822	313		0		CK2	1
2R	3122745	3135282	12536		0		RG10	1
2R	3132372	3138576	6203		0		RG10	1
2R	3381194	3381891	696		0		ZS30	1
2R	3395785	3396002	216		1	T	FR207	1
2R	3403529	3404912	1382		0		EZ5N	1
2R	3458656	3458983	326		0		FR151	1
2R	3477158	3481053	3894		20	ATATAATATATATGATATAT	RG8	1
2R	3492870	3492927	56		15	GAAAATGTGGTAAAG	RG5	1
2R	3492874	3492947	72		0		RG9,ZS56,EZ5N,RG10,UG7	5
2R	3524050	3524588	537		0		FR207	1
2R	3524108	3524387	278		0		ZS56	1
2R	3701839	3702162	322		0		ZS11	1
2R	3808335	3809960	1624		2	GA	FR229	1
2R	3890650	3890707	56		0		RG11N	1
2R	4038398	4042776	4377		0		RG7	1
2R	4256421	4256588	166		0		FR217	1
2R	4323060	4326553	3492		0		RG13N,RG3	2
2R	4342434	4343431	996		0		RG5,RG7,RG8,RG9,ZS11,EZ9N	6
2R	4364336	4364719	382		0		FR180	1
2R	4451171	4453526	2354		0		CK2,KN6,RG10,RG11N,UG7	5
2R	4460307	4464335	4027		0		RG13N	1
2R	4476229	4476515	285		0		FR151	1
2R	4653390	4653536	145		1	A	FR207	1
2R	4796060	4796328	267		0		FR180	1
2R	4797929	4798015	85		2	AA	RG9,KN6,RG10,RG11N,UG5N,FR14,FR70	7
2R	4847937	4851680	3742		9	TGTGTGTGG	RG5,RG7,RG9,RG4N	4
2R	4911536	4911597	60		2	GA	RG4N	1
2R	5038241	5048626	10384		1	A	RG2	1
2R	5204425	5204547	121		0		RG5,ZS11,ZS30,KN6,RG4N	5
2R	5204427	5204548	120		1	G	RG2,RG13N	2
2R	5220215	5220430	214		0		FR310	1
2R	5282453	5283113	659		0		FR310	1
2R	5339682	5340547	864		7	TTTTGAC	ZS30	1
2R	5406495	5406670	174		0		FR180	1
2R	5449052	5452696	3643		11	TGAACTTGAAC	CK2	1
2R	5574889	5574980	90		3	AAA	RG2,ZS30,ZS56,EZ5N,KN6,RG13N	6
2R	5574889	5574981	91		2	AA	ZS30	1
2R	5578405	5578750	344		0		RG8	1
2R	5593012	5594897	1884		0		CK2	1
2R	5596782	5598514	1731		7	GGCAGAG	ZS11	1
2R	5746699	5749103	2403		0		FR151	1
2R	5758505	5759029	523		0		FR180	1
2R	5758598	5761402	2803		0		ZS30	1
2R	5834603	5834790	186		3	AAC	FR310	1
2R	5858636	5858768	131		3	AAG	EZ2	1
2R	5881580	5881655	74		0		RG2,KN6	2
2R	5900910	5901002	91		0		ZS30	1
2R	5929479	5929822	342		0		ZS30	1
2R	5931174	5931671	496		0		RG13N	1
2R	5942190	5942586	395		0		RG13N	1
2R	5962458	5962614	155		0		FR180	1
2R	5962472	5962628	155		0		FR151	1
2R	6016134	6016470	335		0		RG8	1
2R	6029609	6032130	2520		0		RG2,RG7,EZ5N	3
2R	6029891	6031875	1983		22	CGGAGAGCCGACACGGCAGAGA	RG7	1
2R	6194480	6195717	1236		0		UG7	1
2R	6248295	6248373	77		16	AAACTAGGGGAATGGT	RG5	1
2R	6284224	6284740	515		0		RG11N	1
2R	6348383	6348512	128		0		FR207	1
2R	6411179	6411919	739		0		RG8	1
2R	6499985	6500095	109		38	TAAATAAATAAATAAATCCTAAATAAATCCTAAATAAT	ZS30	1
2R	6532985	6537470	4484		0		FR207	1
2R	6553717	6584832	31114		0		KN6	1
2R	6679299	6679366	66		1	G	RG10	1
2R	6680280	6683093	2812		0		CK2	1
2R	6728405	6728487	81		0		RG2	1
2R	6735856	6735919	62		0		EZ5N,RG3,FR361,FR70	4
2R	6788382	6792206	3823		17	ATTCTTATTCTCCAGAT	FR207	1
2R	6808655	6808980	324		0		RG9	1
2R	6966910	6967082	171		2	GA	UG7	1
2R	7018519	7020693	2173		25	AGTCTCTAGACACAGTTCCTAAATG	UG5N	1
2R	7064697	7074798	10100		0		RG10	1
2R	7069105	7069144	38		27	ACTTTACATCAAATAGATCATCAAATT	ZS11	1
2R	7141999	7142082	82		0		EZ9N	1
2R	7218326	7218391	64		0		RG3	1
2R	7226659	7227508	848		0		ZS11	1
2R	7230424	7233728	3303		10	TCCACTCCAC	EZ2,EZ5N	2
2R	7365292	7365475	182		0		RG11N	1
2R	7429626	7430301	674		0		FR14	1
2R	7453854	7454342	487		0		FR310	1
2R	7565934	7566016	81		1	G	RG7	1
2R	7663319	7663431	111		7	TGATTTT	EZ9N	1
2R	7735690	7736054	363		0		FR361	1
2R	7754390	7754982	591		0		RG5	1
2R	8029729	8029923	193		0		EZ5N	1
2R	8033412	8036159	2746		0		EZ5N	1
2R	8071983	8076292	4308		0		EZ2	1
2R	8072726	8075701	2974		4	TCCA	RG2,RG5,RG9,RG13N,RG3,RG4N,EZ9N,FR180,FR207,FR70	10
2R	8074975	8077645	2669		0		RG2,RG5,RG7,RG8,RG9,EZ5N,KN6,RG10,RG11N,RG13N,RG3,RG4N,UG5N,UG7,EZ9N,FR14,FR151,FR180,FR207,FR217,FR229,FR310,FR361,FR70	24
2R	8074976	8077646	2669		0		RG5	1
2R	8080370	8080701	330		0		FR207	1
2R	8080440	8080621	180		0		FR151	1
2R	8129103	8129790	686		5	GACGT	FR217	1
2R	8312931	8313089	157		0		RG13N,FR180	2
2R	8402980	8403260	279		0		RG7	1
2R	8451949	8452026	76		1	T	FR310	1
2R	8516075	8516178	102		5	ACAAG	FR310	1
2R	8560777	8561002	224		0		FR361	1
2R	8587198	8587269	70		0		RG3	1
2R	8714168	8714306	137		0		FR180,FR229,FR70	3
2R	8937757	8941574	3816		0		EZ2	1
2R	9061911	9068107	6195		16	GATGGTGTTCGTTTTC	RG4N	1
2R	9062663	9062847	183		6	GTAATA	RG9,EZ2,EZ5N,RG11N,EZ9N	5
2R	9083898	9084927	1028		20	CAGCATCACCATTTGGATGA	RG11N	1
2R	9108874	9110487	1612		0		RG8	1
2R	9145898	9146049	150		0		RG3	1
2R	9276517	9276871	353		0		FR14,FR151,FR217	3
2R	9326365	9327737	1371		0		FR310	1
2R	9332827	9338858	6030		0		FR180	1
2R	9435931	9437840	1908		0		EZ5N	1
2R	9477497	9477650	152		0		KN6,RG10	2
2R	9525736	9525927	190		0		CK2	1
2R	9961362	9961442	79		5	GCATT	FR180	1
2R	9961404	9961449	44		34	CATCAAAGATGTAAAACTTTAAAACATGAAATGA	KN6,FR361	2
2R	10204684	10204736	51		0		RG9	1
2R	10240518	10241046	527		0		EZ5N	1
2R	10303932	10306933	3000		6	TAAGGG	FR180	1
2R	10324178	10324454	275		0		FR310	1
2R	10345561	10345768	206		0		FR207,FR361	2
2R	10345571	10345778	206		0		RG8	1
2R	10369145	10372529	3383		0		FR229	1
2R	10403969	10408531	4561		0		RG5	1
2R	10492922	10493055	132		0		RG7,RG4N	2
2R	10563712	10563941	228		0		FR361	1
2R	10563737	10563995	257		0		ZS56	1
2R	10634929	10636785	1855		0		EZ9N	1
2R	10636228	10636315	86		6	AATGAT	FR180	1
2R	10740567	10744794	4226		0		EZ5N	1
2R	10808513	10808562	48		5	CTTAT	FR180	1
2R	10808517	10808562	44		9	CTTATGAAA	UG5N	1
2R	10813680	10813741	60		0		EZ9N	1
2R	10889617	10893801	4183		7	TCATTCT	FR217	1
2R	10901438	10903459	2020		0		FR217	1
2R	11047736	11047910	173		0		FR361	1
2R	11112086	11112686	599		0		FR217	1
2R	11148296	11151825	3528		22	CATCATTATATATCAACATTAT	EZ9N	1
2R	11167441	11167572	130		2	CA	RG8	1
2R	11254014	11256992	2977		0		FR151	1
2R	11480623	11483121	2497		0		ZS56	1
2R	11493566	11493627	60		0		RG3	1
2R	11496787	11496884	96		8	ATTGTATG	FR310	1
2R	11498409	11498861	451		0		RG7	1
2R	11498441	11498713	271		0		RG9,FR229	2
2R	11498528	11498740	211		0		FR180	1
2R	11533270	11533538	267		1	C	ZS30,CK2,EZ5N,FR217	4
2R	11578201	11579035	833		0		FR151	1
2R	11659722	11659839	116		41	CATGTTCACAGAAATAAATGATATAAAATGTATTTGGTTGC	FR151	1
2R	11684210	11684375	164		0		RG13N	1
2R	11708705	11708792	86		0		FR70	1
2R	11773365	11773496	130		0		FR14	1
2R	11795587	11795741	153		0		ZS11	1
2R	12008322	12010819	2496		0		RG5	1
2R	12011720	12015587	3866		0		FR207	1
2R	12032735	12037594	4858		0		FR207	1
2R	12085812	12085997	184		0		RG11N	1
2R	12331302	12331362	59		34	ATGAGTAATGATTTTTGTCTCAGTAAAGATTGCG	FR180	1
2R	12347401	12347771	369		0		RG8	1
2R	12355193	12355347	153		0		ZS30	1
2R	12370906	12370970	63		16	TCATATATTATCACAT	UG7	1
2R	12443608	12448060	4451		0		KN6	1
2R	12577871	12578014	142		9	TGAAAGGGC	FR217	1
2R	12588595	12588725	129		4	CGAA	UG7	1
2R	12629964	12630312	347		17	CCCAATCTCGAGGTCGA	FR207	1
2R	12655966	12657285	1318		0		RG9,KN6,RG10,EZ9N	4
2R	12755797	12756851	1053		0		FR217,FR70	2
2R	12955569	12956257	687		0		RG8	1
2R	12956813	12956984	170		0		FR217	1
2R	12974755	12974913	157		0		FR229	1
2R	13142226	13148135	5908		1	A	EZ5N	1
2R	13233244	13233580	335		0		FR310	1
2R	13233245	13233575	329		0		FR361	1
2R	13553863	13554080	216		0		FR180	1
2R	13652744	13658506	5761		2	AA	RG3	1
2R	13857743	13857926	182		0		ZS30,FR14	2
2R	13894071	13896300	2228		0		EZ9N	1
2R	13911923	13933490	21566		1	A	RG2	1
2R	13937590	13941150	3559		0		EZ5N	1
2R	14174437	14174783	345		0		FR207	1
2R	14383902	14388254	4351		0		FR229	1
2R	14425993	14426199	205		0		FR180	1
2R	14477823	14477879	55		0		EZ5N,RG10,RG13N,RG3	4
2R	14662644	14662796	151		8	GCTCAAAC	ZS56	1
2R	14740767	14748128	7360		0		FR207	1
2R	14886911	14887031	119		0		KN6	1
2R	14892976	14893070	93		35	ACCGGAAATCAATCAAAAAGTTTCCCCTTCTCTGA	ZS56	1
2R	15069797	15072581	2783		0		RG7	1
2R	15232582	15237678	5095		0		FR310	1
2R	15563978	15566008	2029		0		ZS30	1
2R	15677699	15680273	2573		1	A	RG4N	1
2R	15709933	15710156	222		0		CK2	1
2R	15763068	15763330	261		0		RG7	1
2R	15788540	15802849	14308		0		EZ2,RG10,EZ9N	3
2R	15811491	15811616	124		0		RG8	1
2R	15880213	15880319	105		4	CACG	RG9,UG5N	2
2R	15938964	15939055	90		1	G	RG10,FR361,FR70	3
2R	16104257	16104459	201		0		FR207	1
2R	16152966	16164328	11361		0		FR70	1
2R	16409391	16409486	94		9	GTGATATAC	EZ2,EZ5N,EZ9N	3
2R	16428184	16428273	88		3	ATA	RG8,ZS30	2
2R	16544504	16544660	155		0		FR207	1
2R	16583017	16587699	4681		0		KN6	1
2R	16660716	16666054	5337		0		ZS11	1
2R	16686158	16686439	280		0		EZ5N	1
2R	16820138	16820239	100		0		EZ5N	1
2R	16892774	16893144	369		0		UG7	1
2R	16936636	16945059	8422		0		CK2	1
2R	17058211	17058390	178		1	T	RG8	1
2R	17217781	17218089	307		0		RG9,RG10,UG5N,UG7,FR207	5
2R	17275510	17281436	5925		0		ZS56,CK2	2
2R	17358731	17358767	35		43	AGATTTTCAATGTAAACATATTACAAAGTAATGCTATCAGTTG	RG10	1
2R	17358731	17358810	78		0		RG10	1
2R	17419394	17423552	4157		19	TTTTCCACAGCTCCCTGGG	RG5	1
2R	17622768	17626266	3497		0		RG2	1
2R	17657295	17657495	199		0		UG5N	1
2R	17777111	17777181	69		16	AACTAACCTCTTTGGG	ZS11	1
2R	17777111	17777201	89		0		ZS11	1
2R	17824841	17825041	199		0		FR14	1
2R	17885800	17885952	151		0		CK2	1
2R	17921897	17923514	1616		23	TTCTATTCCCGTGCCACGGTTGT	ZS56,EZ2,EZ5N	3
2R	17921897	17923535	1637		0		EZ2	1
2R	17926167	17926254	86		0		FR310	1
2R	17994236	17994563	326		8	ATGGTATT	FR361	1
2R	18071117	18071398	280		0		ZS56	1
2R	18076110	18079455	3344		0		UG7	1
2R	18324659	18328229	3569		0		RG3	1
2R	18459766	18461800	2033		23	CACCGGGGGCAGGGGGCACCGAG	UG7	1
2R	18509168	18509256	87		15	TACACACGTTGAGGT	ZS30	1
2R	18509168	18509266	97		5	GAGGT	ZS30,CK2,FR207,FR229,FR70	5
2R	18512280	18515152	2871		0		FR151	1
2R	18518289	18518339	49		0		RG7	1
2R	18626599	18626672	72		6	AAACCC	RG9	1
2R	18626608	18626672	63		13	AAACCCTAAACCC	RG9	1
2R	18630362	18632254	1891		0		FR14	1
2R	18689171	18689365	193		0		RG2	1
2R	18721249	18723316	2066		0		UG7	1
2R	18870719	18870780	60		0		FR14,FR229	2
2R	19006208	19006575	366		0		ZS56	1
2R	19074181	19074748	566		0		FR310	1
2R	19156201	19156267	65		0		ZS30	1
2R	19441526	19442210	683		0		FR151	1
2R	19570403	19570558	154		7	CTTCTAT	RG8	1
2R	19577851	19579874	2022		0		RG10,RG11N	2
2R	19584751	19585234	482		0		RG13N	1
2R	19593148	19598478	5329		2	CG	FR151,FR310	2
2R	19605808	19606003	194		0		UG5N,FR217,FR310,FR70	4
2R	19614075	19614160	84		0		FR151,FR207	2
2R	19705644	19705684	39		0		CK2	1
2R	19727293	19727509	215		0		RG5,KN6,RG11N,EZ9N	4
2R	19890719	19891409	689		0		RG9	1
2R	19890902	19891279	376		0		FR14	1
2R	19890987	19891354	366		0		RG11N	1
2R	20033793	20034046	252		0		FR70	1
2R	20419513	20419636	122		0		FR361	1
2R	20524372	20524569	196		0		CK2,EZ5N	2
2R	20614855	20615067	211		0		ZS30	1
2R	20721758	20721829	70		2	TT	ZS56	1
2R	20740639	20741870	1230		0		EZ2	1
2R	20752022	20752085	62		0		EZ5N	1
2R	20768755	20768896	140		6	ATGCAA	RG13N	1
2R	20833268	20834431	1162		0		RG11N	1
2R	20864088	20869795	5706		0		FR180	1
2R	20868110	20868184	73		0		EZ2,EZ9N	2
2R	20892649	20893443	793		0		FR310	1
2R	20912955	20914945	1989		0		RG11N	1
2R	20963705	20964206	500		38	GCTGTTTTACAGTTTTATTACATTTTGGCAGTATTATT	RG2,RG8,ZS11,EZ5N,RG11N,RG4N,FR151	7
2R	20964425	20964506	80		0		ZS11	1
2R	20970852	20970922	69		0		KN6	1
2R	20972848	20973292	443		3	CAA	ZS11	1
2R	21016862	21017020	157		9	CTTCAAAAT	FR361	1
2R	21069473	21070012	538		0		EZ2	1
2R	21091959	21105304	13344		3	AAG	RG8,RG9	2
2R	21095331	21095813	481		14	TTAGTTTAACTTAT	FR217	1
2R	21096471	21097006	534		2	TA	ZS30	1
2R	21140052	21140717	664		0		RG7,RG9,ZS30,EZ2,RG4N,FR217	6
2R	21140456	21140739	282		12	AAAAAAAACTTT	ZS30	1
3L	20874	21332	457		0		ZS30	1
3L	23854	23950	95		0		UG7,FR180	2
3L	40882	44126	3243		0		FR361	1
3L	41171	42117	945		3	ATA	UG7	1
3L	64359	64480	120		4	TGAT	RG2,RG7,RG8,RG9,ZS11,ZS30,ZS56,CK2,EZ2,EZ5N,KN6,RG10,RG11N,RG13N,RG3,RG4N,UG7,EZ9N,FR151,FR180,FR217,FR229,FR70	23
3L	76109	76363	253		0		KN6	1
3L	80128	110695	30566		0		ZS30	1
3L	86795	88794	1998		0		CK2	1
3L	105662	106213	550		0		UG5N	1
3L	149075	150076	1000		0		EZ2	1
3L	201845	202207	361		0		FR70	1
3L	290211	290396	184		0		FR14	1
3L	337593	338117	523		0		RG5	1
3L	450904	451075	170		35	CTGACTATAAAACCATTTCTATTATATTTATGATA	KN6	1
3L	477925	478089	163		5	TTTCG	CK2	1
3L	494687	494879	191		0		UG7	1
3L	687437	688133	695		11	AAAAAAAAAAA	EZ9N	1
3L	733820	733899	78		0		ZS56	1
3L	746346	746480	133		0		UG5N	1
3L	760407	760932	524		0		RG13N	1
3L	789814	789900	85		0		FR310	1
3L	949808	949851	42		2	AT	UG5N	1
3L	1249899	1250605	705		0		RG13N	1
3L	1264449	1264534	84		26	CTTATATAAAATTAAATAACACCATC	RG2	1
3L	1310981	1315895	4913		0		RG2,RG7,RG8,ZS11,ZS30,ZS56,KN6,RG10,RG3,UG7,FR14,FR151,FR180,FR310	14
3L	1312950	1313015	64		1	G	RG8,ZS56,RG3	3
3L	1346801	1346980	178		0		RG5	1
3L	1350996	1351069	72		0		RG7	1
3L	1502246	1502568	321		0		KN6	1
3L	1537396	1538060	663		0		FR151	1
3L	1569588	1569790	201		0		FR14	1
3L	1570312	1570371	58		28	TCAAAAACATCCAAAGAGTTTTTATATT	RG13N	1
3L	1645196	1645288	91		0		RG5	1
3L	1666527	1666741	213		18	ATGAAGATAGTTGTTAAC	RG7	1
3L	1736396	1736954	557		0		FR310	1
3L	1991036	1994573	3536		0		FR310	1
3L	2032047	2032204	156		0		ZS56	1
3L	2123091	2123141	49		3	TTG	RG2	1
3L	2148972	2149325	352		0		ZS30,ZS56,RG10,UG7	4
3L	2222478	2222797	318		0		RG7	1
3L	2222479	2222796	316		0		RG2,RG8,ZS56,RG10,RG3	5
3L	2252399	2252596	196		0		FR180	1
3L	2281069	2281114	44		12	GTTTGTAATGTT	RG10	1
3L	2483305	2483401	95		5	AGTTC	RG3	1
3L	2762888	2763066	177		6	TTAAAG	FR14	1
3L	2871333	2871403	69		0		EZ2	1
3L	2899610	2899794	183		0		UG5N	1
3L	3003221	3003318	96		21	TAAATTAATTAATTAAATTTT	RG10,RG3,EZ9N,FR310	4
3L	3048705	3048836	130		0		FR180	1
3L	3197699	3198069	369		0		RG9,ZS30,ZS56,EZ2,EZ5N,RG3,UG5N	7
3L	3312933	3317511	4577		9	GGAATTATC	EZ9N	1
3L	3313728	3319409	5680		1	T	FR229	1
3L	3316702	3341972	25269		37	TCAGGTTTTCTTTGCTTGGCTCGACCAGTAGCGTAGG	ZS30	1
3L	3363446	3371790	8343		2	AA	EZ9N	1
3L	3365443	3371033	5589		4	ATAT	RG2	1
3L	3367618	3371673	4054		21	ATATCATTCGTGTATATCATT	UG5N	1
3L	3395040	3395283	242		13	ATTGCATTGCATT	RG3	1
3L	3526331	3526444	112		36	TGTTCATCTATGTTCATTTTATGTTCAAATTTATTA	RG3	1
3L	3686438	3686475	36		33	AAACAAAATACAGCAATATTTATCCTTTCCTCC	EZ9N	1
3L	3980817	3980882	64		13	TATGATAGATTCA	FR14	1
3L	3980817	3980883	65		12	ATGATAGATTCA	UG5N	1
3L	3980817	3980895	77		0		UG5N,UG7	2
3L	4022116	4022279	162		0		FR151	1
3L	4090475	4090628	152		0		RG9	1
3L	4175907	4176234	326		0		FR70	1
3L	4224982	4225123	140		0		FR207	1
3L	4268054	4268192	137		4	AACT	RG4N	1
3L	4319842	4320528	685		0		RG7	1
3L	4383928	4384188	259		0		FR70	1
3L	4477577	4478205	627		2	GA	FR14	1
3L	4544172	4544705	532		2	GC	FR180	1
3L	4549741	4553655	3913		0		FR70	1
3L	4620862	4620953	90		4	ATGC	RG4N,UG5N	2
3L	4682399	4682836	436		0		FR217	1
3L	4752294	4752351	56		0		FR180	1
3L	4805726	4805782	55		0		RG2,ZS30,RG10,EZ9N	4
3L	4897736	4897875	138		0		FR229	1
3L	5045573	5051075	5501		0		FR70	1
3L	5080665	5082591	1925		11	CCCTTCCCTTC	UG7	1
3L	5262468	5262539	70		0		RG3	1
3L	5471663	5471739	75		0		RG4N	1
3L	5475590	5475639	48		0		UG5N,FR229	2
3L	5475599	5475660	60		0		RG13N,UG5N	2
3L	5476166	5476307	140		7	TTCAACC	UG5N	1
3L	5520486	5520523	36		39	TTGGTTTTCAATTTTTACGGCTAAATCAGTAGCTGTAAC	RG9	1
3L	5870942	5871089	146		18	GCCCCGCAGTCATCCCAT	CK2	1
3L	5964034	5966196	2161		0		RG10	1
3L	6016401	6016606	204		0		FR310	1
3L	6078111	6078936	824		0		RG9	1
3L	6088988	6089985	996		1	T	FR229	1
3L	6095599	6095677	77		0		CK2	1
3L	6161456	6161554	97		15	TTATTATTTTGTTTG	RG10	1
3L	6177714	6178094	379		0		RG3	1
3L	6225908	6238848	12939		10	ATAACATTAA	RG7,RG4N	2
3L	6234485	6234956	470		0		RG7	1
3L	6256909	6257371	461		0		FR180	1
3L	6261216	6261391	174		0		EZ9N	1
3L	6262469	6263005	535		0		FR70	1
3L	6390394	6390445	50		0		RG2,RG9,RG10	3
3L	6448598	6448632	33		25	ATTAAATAACAAACATTACAAACAT	EZ5N	1
3L	6698702	6699122	419		7	CTATCAA	FR14	1
3L	6827873	6827937	63		0		RG13N,RG4N	2
3L	6952072	6956705	4632		0		FR207,FR310,FR70	3
3L	6953326	6953514	187		0		FR151	1
3L	6995858	6996007	148		0		RG13N	1
3L	7019853	7020402	548		0		EZ2	1
3L	7051089	7053466	2376		0		UG5N	1
3L	7348816	7356777	7960		0		FR229	1
3L	7350246	7353420	3173		0		CK2,FR14,FR151	3
3L	7350263	7350379	115		0		RG2,RG5,RG8,RG9,ZS11,ZS56,RG10,RG11N,RG13N,RG3,RG4N,UG5N,UG7	13
3L	7462922	7463007	84		0		RG11N	1
3L	7480837	7481058	220		6	CATTTC	RG7	1
3L	7503629	7503930	300		2	CT	KN6	1
3L	7600608	7600679	70		19	TGTATATATATAGACGTGT	FR14	1
3L	7646048	7646348	299		0		FR207	1
3L	7756058	7760263	4204		0		FR151	1
3L	7818087	7818178	90		3	GTA	RG13N	1
3L	7825235	7825288	52		9	AGAAAAGAA	RG7,RG8,RG10,RG13N,RG3	5
3L	7841919	7842019	99		20	ATAACTTCATAAGGAATATA	FR180,FR229	2
3L	7843761	7846559	2797		1	T	FR14,FR207	2
3L	7867972	7870393	2420		17	CTCACCAACTTTTTCCC	FR310	1
3L	7869247	7869559	311		0		RG7,RG13N	2
3L	7995669	7995716	46		0		RG4N	1
3L	8077115	8077294	178		0		FR151	1
3L	8150429	8152530	2100		3	AAA	EZ9N	1
3L	8221561	8221747	185		0		FR217	1
3L	8287382	8287856	473		0		CK2	1
3L	8319499	8319555	55		23	CTTCAAATCGAAAGACTTAGGCT	RG2	1
3L	8707744	8707971	226		1	T	EZ5N	1
3L	8712073	8717241	5167		0		FR217,FR361	2
3L	8776021	8776106	84		7	AATGTTA	FR217,FR361	2
3L	8819107	8823639	4531		10	TTGCCAATGC	UG7	1
3L	9038111	9038178	66		21	AGCAACGGTAACCTTCAGCAT	UG7	1
3L	9038111	9038202	90		2	AT	UG7	1
3L	9141251	9141500	248		0		FR180	1
3L	9151383	9151574	190		0		FR151	1
3L	9157853	9166759	8905		0		RG7	1
3L	9157853	9168662	10808		0		EZ5N	1
3L	9244376	9244468	91		23	AGATGTCGATACCTTTGTATTGT	FR229	1
3L	9244376	9244474	97		17	CGATACCTTTGTATTGT	FR229	1
3L	9348724	9352364	3639		0		CK2	1
3L	9550662	9550794	131		0		EZ5N	1
3L	9651834	9651863	28		35	TACCATATAATTAACCAAACTGTTTGGCTTTTCTT	EZ2	1
3L	9651834	9651895	60		2	TT	EZ2,RG4N	2
3L	9684298	9684382	83		0		FR207	1
3L	9959882	9963445	3562		0		CK2	1
3L	9979309	9979488	178		20	ATTTTATTAAATTTTTTTTT	RG2	1
3L	10001406	10001692	285		13	CATTTTCACGAAG	RG2	1
3L	10079663	10079795	131		0		RG5,EZ5N,KN6,UG5N,FR180,FR207,FR229,FR70	8
3L	10107695	10109359	1663		4	AGCA	FR207	1
3L	10135220	10135418	197		0		RG4N	1
3L	10135231	10135419	187		10	GCATGCAATT	RG4N	1
3L	10231003	10231177	173		0		FR361	1
3L	10287530	10287893	362		0		FR207	1
3L	10318998	10322453	3454		0		FR151	1
3L	10365826	10367750	1923		17	ATATCAGCTCGACATGC	CK2,FR361	2
3L	10373332	10373894	561		0		EZ5N	1
3L	10473435	10473536	100		36	ATATATGAATGCCATCTATAAAGTCATAACATCTAC	FR217	1
3L	10477386	10477907	520		0		RG7	1
3L	10812746	10812816	69		26	CACTTTCATTTTATCTATAATTTTAT	ZS11	1
3L	10812746	10812834	87		11	TATAATTTTAT	RG5,ZS56,RG13N,UG5N,FR217	5
3L	10812774	10812834	59		38	TATAATTTTATATATAATTGGAATTTGAAAGTGCACCC	RG13N,FR217	2
3L	10812777	10812834	56		39	TATAATTTTATATATAATTGGAATTTGAAAGTGCACCCA	ZS56	1
3L	10841750	10841833	82		3	CTT	FR151	1
3L	10847636	10847788	151		0		KN6	1
3L	10874495	10874595	99		0		RG11N	1
3L	11055482	11058092	2609		0		FR70	1
3L	11310618	11310657	38		36	TTCTGTAACTCTTTTGAGTAATCTCTCTCTTCGAGG	RG10	1
3L	11681412	11686005	4592		0		EZ9N	1
3L	11687710	11697625	9914		0		EZ9N	1
3L	11732943	11733139	195		0		RG7,RG8,ZS56,RG11N,RG13N,RG4N,UG7,FR217	8
3L	11768455	11768566	110		6	CAAAAG	EZ9N	1
3L	11791924	11791997	72		5	GACTA	EZ2,RG11N	2
3L	11832049	11832242	192		0		EZ2	1
3L	11866680	11870055	3374		0		RG2,ZS11	2
3L	11888987	11890300	1312		0		CK2	1
3L	11900878	11901117	238		0		FR217	1
3L	11906068	11907799	1730		0		RG3	1
3L	12001087	12004821	3733		0		EZ9N	1
3L	12008824	12009128	303		1	T	FR361	1
3L	12077020	12077258	237		0		FR310	1
3L	12224471	12224824	352		0		CK2,FR207,FR229	3
3L	12229776	12230947	1170		0		ZS11	1
3L	12271310	12271437	126		0		EZ2	1
3L	12292958	12293037	78		0		FR151	1
3L	12367841	12367898	56		11	TTGCTTATTAT	RG2	1
3L	12405784	12409111	3326		1	T	ZS11	1
3L	12474203	12474268	64		0		RG5,RG9,ZS11,UG5N	4
3L	12474235	12474278	42		6	GGCTAC	ZS56,EZ2,EZ5N	3
3L	12575502	12575674	171		0		FR310	1
3L	12879711	12879778	66		0		UG7	1
3L	13131344	13131416	71		0		ZS30	1
3L	13304288	13311685	7396		0		ZS56	1
3L	13318799	13319094	294		0		RG10	1
3L	13333381	13333560	178		0		FR207	1
3L	13471874	13472055	180		13	TAAATGTATCTAA	CK2	1
3L	13475261	13476165	903		0		RG13N	1
3L	13500264	13504894	4629		0		KN6	1
3L	13511861	13511971	109		0		UG7	1
3L	13537045	13537376	330		0		CK2	1
3L	13634876	13639950	5073		0		EZ2	1
3L	13736751	13738135	1383		0		UG7	1
3L	13786867	13786949	81		0		UG7	1
3L	13828911	13828985	73		18	TCTGAAAACTGCAATAGA	EZ2	1
3L	13828911	13829025	113		0		RG5,RG9,RG3	3
3L	13828928	13829029	100		12	GATTCCTTTAGC	ZS11,KN6,RG10	3
3L	13847016	13854147	7130		14	ACACATATATTATA	CK2	1
3L	13885192	13885350	157		0		RG5,RG8,ZS11,ZS30	4
3L	13904352	13906482	2129		0		KN6	1
3L	13985445	13985743	297		6	ATATTA	FR229	1
3L	14002296	14002860	563		0		CK2	1
3L	14054417	14054488	70		0		RG4N	1
3L	14108025	14108075	49		2	AT	RG7,RG9,KN6,EZ9N,FR14,FR180,FR217,FR229,FR310,FR361	10
3L	14108027	14108079	51		0		RG7,CK2,RG11N,FR310	4
3L	14151413	14151480	66		0		FR70	1
3L	14187486	14188703	1216		5	AGGAA	RG4N	1
3L	14226930	14227021	90		0		FR310	1
3L	14226933	14227024	90		0		ZS11,RG4N,FR310	3
3L	14226953	14227044	90		0		RG4N	1
3L	14272924	14273076	151		0		RG8	1
3L	14323813	14323941	127		22	TTAAAATAGAGAAAATAATTAA	RG4N	1
3L	14374379	14374440	60		24	TACAACGATTCTTGCAGTTTTACG	RG5,ZS30	2
3L	14514335	14514619	283		0		FR207	1
3L	14545385	14547532	2146		7	ACTTTTT	RG13N	1
3L	14569061	14572018	2956		0		FR14	1
3L	14586972	14587080	107		2	CA	FR217	1
3L	14587011	14587080	68		40	CATGATAACCATAAACAGGTGGAATGCTACCAAATGAAAC	FR217	1
3L	14789146	14794857	5710		0		ZS11,ZS30,RG11N,RG3	4
3L	14979996	14980130	133		6	ACAAAT	RG11N	1
3L	15041213	15041631	417		0		FR151,FR207,FR310	3
3L	15046188	15046252	63		5	TGATG	RG10	1
3L	15046209	15046252	42		27	TGATGTTGTGTTTGAGAAATTGCATCG	RG2,EZ2,EZ5N,RG10	4
3L	15110896	15110944	47		0		ZS11	1
3L	15133423	15133532	108		0		FR217	1
3L	15146975	15147212	236		1	G	KN6	1
3L	15217049	15217122	72		0		FR229	1
3L	15281154	15282455	1300		0		FR207	1
3L	15374701	15375115	413		0		RG8	1
3L	15465454	15465503	48		0		RG9,RG3,RG4N,EZ9N,FR151,FR217,FR361,FR70	8
3L	15559167	15560898	1730		0		FR70	1
3L	15648341	15648546	204		0		RG5	1
3L	15677548	15677742	193		0		ZS30	1
3L	15677552	15677646	93		0		ZS30	1
3L	15715895	15716021	125		0		RG10	1
3L	15737680	15738193	512		15	TGGGCCCGAGTGGTA	FR229	1
3L	15818456	15818514	57		7	TATTATT	RG2	1
3L	15965533	15965677	143		0		FR207	1
3L	16027288	16027352	63		20	CTTTTTATGCTTTTACTTTT	RG2	1
3L	16082435	16085852	3416		0		FR229	1
3L	16184790	16184849	58		5	ATGAT	FR217	1
3L	16225797	16226623	825		0		ZS30	1
3L	16276432	16276460	27		42	TATACAGGAGCCGGAGGAGCAGGTTCATAAACTGGTGGTGGA	CK2	1
3L	16281699	16283185	1485		34	TTTTGGCTCTTTGTGAACGGCTTTGGGCCAACAC	RG7	1
3L	16313918	16313981	62		0		RG10,UG5N	2
3L	16487153	16516319	29165		0		RG5	1
3L	16490021	16490074	52		14	ATACTTTGTACTTT	RG11N	1
3L	16670973	16671589	615		0		RG13N	1
3L	16675839	16676086	246		0		FR361	1
3L	16676440	16677029	588		0		RG13N	1
3L	16708436	16708538	101		0		UG5N	1
3L	16782476	16785533	3056		0		RG5	1
3L	16795529	16796769	1239		0		CK2	1
3L	16809593	16809775	181		0		FR217	1
3L	16892690	16896949	4258		7	ATTGCCA	RG11N	1
3L	16979359	16979636	276		0		UG5N	1
3L	17150365	17150508	142		0		FR217	1
3L	17348055	17348435	379		0		RG5,RG10	2
3L	17388595	17399783	11187		1	C	RG9	1
3L	17400684	17400729	44		0		RG13N	1
3L	17449937	17450037	99		5	GCAAA	EZ5N,EZ9N	2
3L	17578428	17578795	366		13	AATATTTTTCCAT	FR14,FR229,FR70	3
3L	17639114	17639333	218		0		EZ9N,FR180,FR229	3
3L	17685657	17685808	150		1	C	RG13N	1
3L	17709684	17709776	91		0		RG4N	1
3L	17737030	17739349	2318		12	GAAGTTCCGGAA	RG9,RG10,RG3	3
3L	17737030	17739361	2330		0		RG9,RG10	2
3L	17799032	17799382	349		0		FR14	1
3L	17851386	17856871	5484		0		RG3	1
3L	17851406	17856900	5493		0		EZ2	1
3L	17863496	17863894	397		3	TGT	ZS11,RG4N,UG7	3
3L	17865580	17871872	6291		0		RG5	1
3L	18115071	18115139	67		0		RG9,RG9,ZS11,KN6,RG10,RG11N,RG4N,UG5N	8
3L	18115079	18115139	59		8	ATATATAT	RG9,ZS11,KN6,RG10,RG11N,RG4N,UG5N	7
3L	18220601	18220655	53		8	TACGTACA	RG5,RG9,ZS11,CK2,EZ5N,KN6,RG10,RG13N,RG4N,UG5N,EZ9N,FR229,FR361	13
3L	18220609	18220655	45		16	TACTTACTTTCTTCTC	RG2,RG7,RG8,FR217	4
3L	18318657	18319418	760		0		FR310	1
3L	18332459	18332546	86		0		FR310	1
3L	18343115	18347478	4362		0		EZ2	1
3L	18400595	18400654	58		0		RG7	1
3L	18436135	18436189	53		7	GTAACTA	ZS11	1
3L	18460782	18466478	5695		0		FR70	1
3L	18541469	18541706	236		0		UG7	1
3L	18543188	18543873	684		0		RG7	1
3L	18577134	18581985	4850		3	GGA	RG3	1
3L	18577944	18582276	4331		0		RG8	1
3L	18674752	18679895	5142		2	TT	RG8	1
3L	18696101	18696225	123		0		FR361	1
3L	18762125	18762298	172		0		RG13N	1
3L	18788862	18788949	86		0		UG7	1
3L	18820510	18826699	6188		0		RG3	1
3L	18994934	18995040	105		10	TCATGACCTC	ZS11	1
3L	18995571	18995940	368		0		FR217	1
3L	19019117	19019204	86		2	GA	EZ5N	1
3L	19070234	19070769	534		0		FR217	1
3L	19093560	19094277	716		0		FR217	1
3L	19123984	19126637	2652		15	TACTTGGTACCAATA	ZS56	1
3L	19226177	19228311	2133		0		UG7	1
3L	19230660	19231060	399		0		FR180	1
3L	19258319	19265955	7635		0		FR14	1
3L	19303029	19303402	372		0		FR207	1
3L	19364897	19365066	168		0		EZ5N	1
3L	19388834	19389452	617		0		RG13N	1
3L	19545127	19545323	195		0		FR180	1
3L	19636994	19637287	292		0		RG7	1
3L	19919157	19923655	4497		0		FR14	1
3L	19976287	19976723	435		0		FR217	1
3L	20035229	20036327	1097		0		RG8	1
3L	20038940	20039300	359		0		FR14	1
3L	20061568	20065548	3979		0		FR207,FR70	2
3L	20127918	20133447	5528		0		EZ5N	1
3L	20215586	20218037	2450		0		ZS56	1
3L	20252651	20259245	6593		0		EZ9N	1
3L	20252691	20259245	6553		39	GCATTTCCGCTCGCTGAGTAACGGGTATCTGATAGTCGA	EZ9N	1
3L	20259577	20259680	102		0		ZS30,RG3,UG7	3
3L	20292704	20293108	403		0		ZS56	1
3L	20309656	20309871	214		0		RG3	1
3L	20456674	20456747	72		0		RG2	1
3L	20702228	20702304	75		0		EZ5N,EZ9N	2
3L	20782866	20782991	124		0		FR14	1
3L	20807417	20807785	367		0		RG8	1
3L	20995762	20995982	219		8	TATTTTTG	EZ5N	1
3L	21018888	21019669	780		0		FR151	1
3L	21054720	21055157	436		13	AAAGCTGAATTTC	RG2	1
3L	21070428	21070615	186		0		RG5	1
3L	21070436	21070624	187		0		RG8,FR229	2
3L	21178448	21178501	52		8	ACTGCAAT	RG5,KN6,RG13N	3
3L	21273047	21273258	210		0		FR151	1
3L	21276076	21276260	183		0		RG13N	1
3L	21286618	21290762	4143		0		FR151	1
3L	21400826	21400913	86		0		KN6,RG13N,RG3	3
3L	21477227	21477284	56		0		FR70	1
3L	21477315	21477642	326		0		RG2,ZS30,ZS56	3
3L	21486703	21487729	1025		0		EZ2	1
3L	21569315	21569589	273		0		RG7,RG10,RG4N	3
3L	21641145	21641363	217		0		CK2	1
3L	21666950	21670860	3909		0		FR70	1
3L	21703421	21703690	268		0		RG3,FR180	2
3L	21723251	21723349	97		0		FR217	1
3L	21751601	21752021	419		31	GATTAGCAAACCTTGACACGTTGCGTGTCTT	FR310	1
3L	21764952	21765015	62		7	ACCGTTC	RG8,RG9,EZ2,UG7	4
3L	21814656	21814910	253		5	TATTG	RG8,UG7	2
3L	21814824	21814919	94		1	C	RG10,RG13N,RG4N,EZ9N	4
3L	21858862	21859355	492		0		CK2	1
3L	21969157	21969251	93		9	AATTGCAAT	FR151	1
3L	22065414	22067623	2208		0		EZ2	1
3L	22074557	22074642	84		6	AATAGA	FR207,FR70	2
3L	22114679	22114856	176		0		RG10,RG4N	2
3L	22174773	22175115	341		0		ZS11	1
3L	22214177	22214268	90		0		RG7,RG10,RG4N	3
3L	22500469	22500502	32		21	AAAACTATGCAACCGGCAGAG	RG13N	1
3L	22500469	22500535	65		0		RG5,ZS30,RG13N,RG3,FR151,FR229	6
3L	22580666	22580728	61		11	TGTTAACCAAA	FR361	1
3L	22633240	22633562	321		1	G	RG10	1
3L	22779162	22781653	2490		0		EZ2	1
3L	22814157	22814272	114		0		UG5N	1
3L	22861026	22861223	196		0		FR151	1
3L	22864048	22864262	213		0		FR151	1
3L	22929787	22931305	1517		0		FR217	1
3L	22966588	22968871	2282		0		RG5	1
3L	23049703	23051494	1790		0		ZS11	1
3L	23066936	23079868	12931		0		EZ9N	1
3L	23076016	23079594	3577		0		RG5,RG7,ZS56,RG11N,EZ9N	5
3L	23086094	23086230	135		0		FR310	1
3L	23144889	23148536	3646		2	AA	CK2	1
3L	23201483	23202087	603		0		FR151	1
3L	23201728	23202080	351		0		FR217	1
3L	23215047	23215434	386		13	TCTTCAGTTTCAA	EZ2	1
3L	23220875	23221163	287		10	ATTCAATTCA	RG2,RG5,RG7,RG4N	4
3L	23258510	23258835	324		5	TCAAT	RG2	1
3L	23283571	23283747	175		0		FR180	1
3L	23303144	23305140	1995		0		RG10	1
3L	23344209	23344596	386		0		EZ5N	1
3L	23395663	23398881	3217		0		FR361	1
3L	23455919	23460269	4349		6	GGTTAT	ZS30,EZ5N,RG10,RG13N,UG7,EZ9N,FR14,FR180,FR217,FR310,FR361	11
3L	23461074	23461294	219		1	G	RG2,RG5,ZS30,CK2,EZ5N,RG11N,RG13N,UG7,EZ9N,FR151,FR180,FR207,FR217,FR229,FR310,FR70	16
3L	23470606	23472175	1568		0		EZ5N,EZ9N	2
3L	23484485	23484808	322		4	AAAA	RG2,RG5,RG9,RG11N,RG4N,UG5N	6
3L	23590510	23592799	2288		4	TACA	FR229	1
3L	23646825	23646902	76		0		ZS30,EZ9N	2
3L	23693531	23695634	2102		0		CK2	1
3L	23710436	23716689	6252		0		FR180	1
3L	23766410	23770674	4263		0		FR217	1
3L	23777976	23781221	3244		0		UG5N	1
3L	23804161	23811979	7817		3	TAA	ZS56	1
3L	23836581	23841290	4708		0		CK2	1
3L	23864977	23870958	5980		0		CK2	1
3L	23902225	23905428	3202		1	A	CK2	1
3L	23959284	23980764	21479		0		RG10,RG13N	2
3L	24066145	24096005	29859		3	ATT	ZS30	1
3L	24115841	24121103	5261		9	GTTAAAAAA	FR14,FR180,FR207,FR217,FR229,FR310,FR70	7
3L	24171659	24175158	3498		0		RG5,CK2,EZ2,EZ5N,RG11N	5
3L	24195935	24201270	5334		0		UG5N	1
3L	24203172	24203307	134		0		FR361	1
3L	24282243	24282379	135		0		ZS56	1
3L	24291045	24291245	199		0		RG3	1
3L	24298939	24299191	251		0		RG7	1
3L	24314153	24315630	1476		0		FR180	1
3L	24516726	24521654	4927		0		ZS30	1
3R	19446	27853	8406		3	TTA	FR217	1
3R	41589	48393	6803		2	CT	FR229	1
3R	129532	130775	1242		0		FR310	1
3R	303656	303783	126		6	ACTTTA	RG2,RG7,RG8,RG9,ZS11,ZS56,EZ5N,RG10,RG4N,UG5N,UG7	11
3R	311996	322089	10092		0		RG2,EZ5N	2
3R	327299	327372	72		0		RG2,RG5,RG11N,RG3,UG7	5
3R	406979	411351	4371		8	AAACACTT	RG13N	1
3R	412135	414461	2325		0		RG7,RG9,RG4N	3
3R	420490	428766	8275		0		EZ2	1
3R	424962	428968	4005		4	GAAG	EZ2	1
3R	536462	541139	4676		0		EZ9N	1
3R	743311	743413	101		0		UG5N	1
3R	762277	762578	300		0		FR180	1
3R	765874	772804	6929		1	G	RG5	1
3R	773575	773637	61		33	AAAAAATCTAAAAAAGCTAAAATCGAAAATAGT	EZ5N	1
3R	788484	788785	300		0		UG7	1
3R	852610	852753	142		0		ZS30,FR229	2
3R	983476	983886	409		0		FR151	1
3R	983479	983887	407		0		RG9,CK2,RG13N,FR14,FR151,FR217,FR361	7
3R	983480	983887	406		0		CK2,FR151,FR217,FR361	4
3R	983482	983887	404		1	A	FR151	1
3R	1017086	1017416	329		0		KN6	1
3R	1108096	1109167	1070		0		FR217	1
3R	1114326	1114855	528		0		CK2	1
3R	1156490	1156778	287		0		EZ2	1
3R	1177626	1178675	1048		1	C	FR151,FR70	2
3R	1177892	1178708	815		5	ATAAT	FR217	1
3R	1322764	1323687	922		0		KN6,FR151	2
3R	1380056	1380201	144		24	CTCATACATACATACATACTCATA	RG3	1
3R	1447785	1447854	68		11	AATCGAGCTTA	RG2,RG8,ZS11,ZS30,ZS56,RG13N,UG7	7
3R	1498086	1498551	464		0		FR151	1
3R	1693316	1693445	128		0		FR151	1
3R	1716154	1716312	157		0		FR361	1
3R	1837248	1837772	523		0		EZ5N	1
3R	1937309	1937459	149		0		EZ2	1
3R	2110083	2110139	55		0		UG7	1
3R	2208334	2208411	76		9	ATTTAACCA	UG5N	1
3R	2253148	2255184	2035		5	TTTTA	EZ9N	1
3R	2286659	2287521	861		0		ZS30,ZS56,UG5N,FR217,FR310	5
3R	2298096	2298188	91		1	A	RG2	1
3R	2426935	2427080	144		3	AAA	EZ5N	1
3R	2469193	2469432	238		0		RG11N	1
3R	2582844	2582983	138		7	CTTCCCT	ZS30,RG10,RG11N	3
3R	2586307	2586534	226		0		EZ9N	1
3R	2642406	2642789	382		5	TAGTA	UG5N	1
3R	2791814	2792457	642		0		FR229	1
3R	2819522	2820769	1246		34	GGACGTTCCGCCCGACTTTTCTATTATATTTCTC	RG5	1
3R	2867316	2867407	90		1	A	UG7	1
3R	2955406	2955507	100		3	TAT	FR217	1
3R	3003042	3003534	491		0		FR180	1
3R	3065448	3065746	297		0		FR207	1
3R	3087162	3087276	113		2	TA	FR229	1
3R	3311496	3313069	1572		0		FR310	1
3R	3362444	3362653	208		0		FR361	1
3R	3364136	3367139	3002		0		RG3	1
3R	3413421	3417687	4265		0		RG9	1
3R	3438164	3438270	105		0		ZS30	1
3R	3568113	3568338	224		0		FR361	1
3R	3568239	3568357	117		6	AAGAAA	RG5,RG8,RG9,ZS30,CK2,EZ5N,KN6,RG10,RG11N,RG13N,RG4N,UG5N,FR310	13
3R	3582080	3585730	3649		0		CK2	1
3R	3650143	3652630	2486		0		RG5	1
3R	3720949	3722049	1099		6	TTTACT	RG13N	1
3R	3839609	3848627	9017		0		FR207	1
3R	4084554	4087759	3204		5	AAAGC	RG11N	1
3R	4087452	4092333	4880		5	AAAAA	RG10,RG13N	2
3R	4100319	4100707	387		0		UG5N,UG7	2
3R	4122522	4122868	345		0		FR14	1
3R	4128905	4131191	2285		3	TCG	FR180	1
3R	4151980	4152371	390		0		RG8	1
3R	4210379	4210440	60		0		ZS11	1
3R	4228398	4229201	802		11	GGGATTTTACA	RG2	1
3R	4258329	4258504	174		0		UG5N	1
3R	4286320	4290901	4580		0		FR229,FR70	2
3R	4407801	4407850	48		7	ATATGTG	RG5	1
3R	4457325	4457713	387		0		ZS30,RG10	2
3R	4522358	4522883	524		0		FR14	1
3R	4564755	4567684	2928		0		RG11N	1
3R	4591121	4591230	108		0		RG5,RG13N	2
3R	4661238	4661289	50		0		ZS56	1
3R	4852417	4858328	5910		0		FR70	1
3R	4860515	4860571	55		0		FR14	1
3R	4905280	4905359	78		0		RG2,RG7,EZ2,RG10,FR151,FR207,FR310,FR70	8
3R	4905308	4905374	65		6	GTTGCT	RG5,EZ5N,RG13N,FR361	4
3R	5100805	5101238	432		0		RG8	1
3R	5114125	5114525	399		7	AATCTAA	ZS11	1
3R	5121901	5122316	414		9	TAATTAAAT	KN6	1
3R	5147992	5148074	81		0		RG2,RG7,RG8,EZ2,RG11N,RG13N,RG4N,UG7,FR151,FR229	10
3R	5152947	5153245	297		0		FR217	1
3R	5165321	5165535	213		0		RG13N	1
3R	5269913	5270163	249		0		RG13N	1
3R	5285409	5291429	6019		1	G	RG9	1
3R	5393760	5393883	122		0		ZS56	1
3R	5496667	5501405	4737		0		FR217	1
3R	5607383	5611004	3620		0		FR229,FR361	2
3R	5648032	5648188	155		0		RG13N	1
3R	5725573	5728420	2846		6	CAACGG	FR14	1
3R	5790691	5790996	304		0		FR180	1
3R	5819678	5823065	3386		2	AG	FR217	1
3R	5824541	5829697	5155		0		FR70	1
3R	5892291	5892382	90		0		RG8,RG9,EZ5N,KN6	4
3R	5892331	5892420	88		0		RG2,RG8,RG9,EZ5N,KN6,RG11N,RG3,UG5N,FR14,FR217	10
3R	5892340	5892429	88		0		RG2,RG3,UG5N	3
3R	5955341	5957017	1675		3	AGC	FR229,FR361	2
3R	6035317	6036013	695		0		FR361	1
3R	6132672	6137985	5312		0		FR310	1
3R	6241330	6247514	6183		0		ZS11	1
3R	6295089	6295432	342		0		FR180	1
3R	6348440	6349278	837		0		CK2	1
3R	6533256	6533588	331		0		RG9	1
3R	6533268	6533632	363		0		CK2	1
3R	6542294	6544639	2344		9	TAGCATAAA	UG7	1
3R	6570221	6571239	1017		7	CCACTGA	RG8	1
3R	6570221	6571246	1024		0		RG8	1
3R	6593766	6593963	196		10	AAATTTTATA	RG7	1
3R	6730591	6730699	107		0		KN6	1
3R	6737130	6737565	434		4	ATTA	RG13N	1
3R	6737131	6737570	438		0		EZ5N,RG13N,FR217	3
3R	6770066	6770132	65		0		ZS30,RG4N	2
3R	6918217	6918263	45		0		RG8	1
3R	6977387	6982334	4946		0		RG11N,FR207	2
3R	6984966	6988804	3837		0		CK2	1
3R	7020760	7024535	3774		8	CAAATTAC	FR229,FR361	2
3R	7114513	7118161	3647		4	TAGA	FR14	1
3R	7127951	7128839	887		0		FR180	1
3R	7131986	7135492	3505		6	AAACTT	ZS30	1
3R	7299878	7300226	347		0		FR310	1
3R	7341179	7341246	66		0		RG11N,RG13N,RG3,UG7	4
3R	7400762	7400922	159		0		FR361	1
3R	7527841	7530635	2793		14	TGTGTCTGTATCTA	UG7	1
3R	7529782	7529873	90		0		FR14	1
3R	7554499	7554585	85		0		RG7,ZS30,RG13N	3
3R	7569735	7569786	50		0		ZS30	1
3R	7657954	7659896	1941		0		FR229,FR361	2
3R	7710585	7713322	2736		0		FR229,FR361	2
3R	7744233	7749646	5412		1	T	EZ2	1
3R	7764015	7764413	397		0		ZS30	1
3R	7797167	7797294	126		0		ZS30,RG10	2
3R	7835116	7838207	3090		5	GTATA	ZS30	1
3R	7860732	7861631	898		0		KN6	1
3R	7879801	7879929	127		0		RG13N	1
3R	7924493	7924557	63		0		RG5,RG9,ZS11,EZ5N,UG5N,UG7,FR70	7
3R	8039276	8039485	208		1	C	RG2,ZS30,FR180,FR217,FR229,FR361	6
3R	8057874	8063799	5924		0		ZS56,RG11N	2
3R	8189015	8189074	58		0		ZS11	1
3R	8192887	8196837	3949		9	TCAAGACAC	RG7,ZS56	2
3R	8193440	8197268	3827		0		EZ2	1
3R	8195332	8195637	304		10	TAAGTACAAA	RG4N	1
3R	8196115	8204161	8045		8	CATATTCA	EZ2	1
3R	8224311	8231345	7033		0		ZS30	1
3R	8370405	8372999	2593		16	ATCATATTATCAATAT	RG9	1
3R	8428308	8428494	185		3	TGG	FR180,FR229,FR361	3
3R	8435842	8435913	70		2	CT	FR180	1
3R	8523760	8524188	427		0		FR14	1
3R	8532184	8541550	9365		0		FR310	1
3R	8547149	8547327	177		0		FR361	1
3R	8852714	8852786	71		0		FR207	1
3R	8861453	8866846	5392		0		RG5	1
3R	8868332	8873185	4852		0		EZ5N	1
3R	8871513	8878781	7267		22	TTCATATTCATTCTATAGTATT	RG4N	1
3R	8874025	8878175	4149		0		FR180,FR229,FR361	3
3R	8876740	8877235	494		0		ZS11	1
3R	8899651	8899734	82		0		CK2,RG4N	2
3R	8904398	8904568	169		0		RG2	1
3R	8904404	8904569	164		5	TTTTT	RG2,RG13N	2
3R	8904412	8904569	156		13	TTTTTTAAATTTG	RG3	1
3R	8933356	8933695	338		0		RG9	1
3R	9213737	9213873	135		0		RG3	1
3R	9312181	9319639	7457		7	TTAGATG	CK2	1
3R	9585114	9585454	339		0		FR207	1
3R	9688672	9688868	195		0		CK2	1
3R	9909237	9909287	49		24	GAAAACGTTCTCAATGTTAGAAAT	RG13N,RG4N,FR361	3
3R	9933772	9933856	83		0		ZS56	1
3R	9958194	9958253	58		0		RG7,ZS11,ZS30,EZ5N,RG3,EZ9N,FR207	7
3R	10012799	10016486	3686		4	ATCC	EZ2	1
3R	10143467	10143641	173		0		FR361	1
3R	10143472	10143646	173		0		FR361	1
3R	10252308	10252514	205		0		FR229,FR361	2
3R	10254541	10254885	343		0		ZS11	1
3R	10322412	10323053	640		0		FR151	1
3R	10338795	10344863	6067		1	T	EZ9N	1
3R	10360005	10360366	360		6	ATCCTC	RG8	1
3R	10427602	10427718	115		0		FR14	1
3R	10586288	10590119	3830		0		CK2	1
3R	10800860	10801425	564		13	ATCATCTCTCATC	RG5,RG8,RG9,UG5N	4
3R	10815936	10816153	216		17	ATACTCTCTGCTCATTT	RG4N	1
3R	10861533	10861595	61		9	CATAGAAGA	UG7	1
3R	10880117	10882873	2755		16	TAATATATGTGTATTT	RG4N	1
3R	10956588	10966989	10400		14	TTATAATAACAATA	FR14,FR151	2
3R	10977639	10982732	5092		0		RG2	1
3R	10978023	10978071	47		34	TCGCAGATTTTTTTTTCCATCCAACAAGACATTA	EZ5N	1
3R	10978023	10978086	62		18	CCATCCAACAAGAAATTA	CK2,RG4N	2
3R	10978023	10978087	63		19	TCCATCCAACAAGAAATTA	RG8	1
3R	10983330	10983431	100		0		ZS30	1
3R	10995051	10995277	225		16	AAAAAAACTGTTTTTT	RG9,KN6,RG10,RG13N,UG5N,FR229,FR361	7
3R	11038387	11039984	1596		39	TGATTGTGATATGACAGATCTTACACGAGACACATGACT	CK2,UG7	2
3R	11294272	11298005	3732		2	GT	FR207	1
3R	11295793	11295853	59		12	TAAAGTTTAGTA	FR207	1
3R	11334459	11336958	2498		0		FR151	1
3R	11379788	11379973	184		0		FR361	1
3R	11405885	11405935	49		2	TA	CK2	1
3R	11423429	11424078	648		0		RG11N	1
3R	11533985	11534277	291		38	AAGAAGATGCTACATAAATACACGACTACATATGTAAG	RG13N	1
3R	11685465	11685577	111		0		FR217	1
3R	11800053	11803316	3262		0		ZS30	1
3R	11831302	11834198	2895		47	TTTATCTAGCTGGGTCAACCTCGTCCCCTTGTCCACAACCCATGAAA	ZS30	1
3R	11831302	11834233	2930		4	GAAA	ZS30	1
3R	12010186	12010309	122		0		RG7	1
3R	12080111	12080168	56		0		CK2	1
3R	12171913	12172178	264		11	ATGTGAATACT	EZ5N	1
3R	12375618	12375872	253		0		FR70	1
3R	12396748	12400275	3526		10	AAAACAGATG	ZS56	1
3R	12472707	12473007	299		0		RG2	1
3R	12574061	12574185	123		0		RG2,RG5,RG7,RG8,RG10,RG11N,RG13N,UG7,FR151,FR180,FR217,FR229,FR361	13
3R	12697160	12697228	67		0		RG3	1
3R	12762472	12762605	132		0		FR151	1
3R	12953528	12953925	396		0		UG7	1
3R	12983023	12983132	108		0		EZ5N,FR229	2
3R	12983866	12983939	72		0		RG5	1
3R	12996375	12996467	91		2	TG	RG8,RG13N	2
3R	13016740	13017287	546		0		FR361	1
3R	13017178	13017229	50		0		RG7,RG10,FR217	3
3R	13098099	13100418	2318		0		CK2	1
3R	13244677	13244775	97		14	CTGTGTCTCAGGCC	RG3	1
3R	13244688	13244775	86		25	CTGTGTCTCAGGCCCAGCGTCCTGC	RG2,RG7,EZ2,RG10,RG11N	5
3R	13289877	13289973	95		0		RG2,RG7,RG8,ZS30,EZ5N,RG10,RG13N,UG7	8
3R	13289881	13289975	93		2	CA	RG2	1
3R	13490039	13490472	432		0		ZS56	1
3R	13498983	13502227	3243		0		ZS30	1
3R	13579909	13580060	150		0		FR217	1
3R	13606108	13611205	5096		0		RG11N	1
3R	13718589	13721649	3059		0		FR207	1
3R	13748411	13748850	438		0		RG7	1
3R	13800770	13801500	729		33	TAAAAAAGTCCACAGAATAACAACGAAGGAATG	FR151	1
3R	13912716	13915255	2538		3	CCA	RG4N	1
3R	13913402	13914702	1299		0		RG7,UG7	2
3R	14080528	14080982	453		0		FR361	1
3R	14259059	14259254	194		0		RG7	1
3R	14475461	14475626	164		0		ZS56	1
3R	14518902	14518944	41		0		RG8	1
3R	14536426	14536482	55		0		ZS56	1
3R	14557508	14560539	3030		0		UG5N	1
3R	14562311	14562509	197		0		RG8	1
3R	14630385	14630446	60		0		ZS56,FR217	2
3R	14630385	14630455	69		0		RG5,RG8,EZ2,EZ5N,KN6,RG13N,UG5N,FR14,FR151,FR180,FR229,FR361,FR70	13
3R	14635410	14635490	79		0		RG5,ZS56	2
3R	14644382	14646752	2369		0		RG10	1
3R	14671086	14671169	82		7	ACATTAT	EZ9N	1
3R	14792853	14793098	244		0		FR310	1
3R	14899903	14900545	641		8	GTTGCTGC	FR151	1
3R	14957742	14962830	5087		5	AAATG	RG11N,RG13N	2
3R	15177773	15178035	261		31	TCTTCCTTTGACTGACATATTTCATACAATT	RG2	1
3R	15434904	15435079	174		11	AAATAAATCCT	EZ5N	1
3R	15437714	15441801	4086		0		RG2,RG5,RG7,RG8,ZS30,RG10,RG11N,RG13N,RG3,RG4N,UG7,FR180,FR217,FR229	14
3R	15437726	15441802	4075		2	AG	UG5N	1
3R	15439581	15439752	170		0		FR217	1
3R	15494221	15497497	3275		0		FR229,FR361	2
3R	15776238	15776295	56		0		RG11N,UG7	2
3R	15875213	15875330	116		10	CTGGATTATT	RG10,RG3	2
3R	15923612	15924878	1265		13	CAACATATCATAC	FR180	1
3R	15975315	15977489	2173		0		FR310	1
3R	16026519	16027365	845		11	GGGTAGGCACT	RG2,RG7	2
3R	16076029	16076205	175		0		ZS56	1
3R	16089214	16089274	59		1	A	RG7,RG10,RG13N,UG5N,UG7	5
3R	16228313	16228470	156		0		FR70	1
3R	16517522	16521156	3633		0		CK2	1
3R	16539514	16539649	134		0		FR361	1
3R	17119482	17119671	188		0		EZ9N	1
3R	17241586	17241652	65		5	CATCA	EZ5N,RG11N,FR207,FR310	4
3R	17462118	17462172	53		0		FR14	1
3R	17565908	17566102	193		0		FR151	1
3R	17576856	17579706	2849		0		FR70	1
3R	17649788	17650010	221		3	TCA	ZS11	1
3R	17792878	17792923	44		0		RG2,EZ5N,RG4N	3
3R	17915387	17915620	232		0		RG8	1
3R	18002578	18003390	811		0		EZ5N	1
3R	18008122	18008204	81		4	AAAT	FR14,FR151	2
3R	18319393	18319929	535		0		FR180	1
3R	18328548	18328877	328		1	G	ZS11	1
3R	18595888	18597034	1145		9	GTCTTAGTC	FR180	1
3R	18759778	18759976	197		0		RG8	1
3R	18803843	18803899	55		24	ATTTCGTTTGCTGTTTAGACCTGC	ZS11	1
3R	18839023	18839087	63		1	A	FR310	1
3R	18903966	18904670	703		0		FR151	1
3R	19291576	19294615	3038		0		EZ2	1
3R	19377605	19377972	366		0		FR217	1
3R	19530676	19533727	3050		0		UG5N	1
3R	19652043	19653580	1536		0		FR14,FR180,FR207,FR310	4
3R	19855157	19855245	87		8	TTATTATT	FR217	1
3R	19885562	19890291	4728		0		FR151	1
3R	19977685	19977755	69		2	CT	UG7	1
3R	20108209	20108442	232		0		FR310	1
3R	20118923	20119775	851		0		ZS11	1
3R	20189016	20189217	200		0		FR310	1
3R	20192062	20195280	3217		0		KN6	1
3R	20192157	20192722	564		0		KN6	1
3R	20207670	20208024	353		0		RG10	1
3R	20214405	20218196	3790		2	AA	FR70	1
3R	20438405	20438824	418		37	CAAAAAGGAAAAATGAATAAATTCAAGTGAGAGGGCA	EZ5N,RG11N	2
3R	20478846	20481869	3022		0		ZS56	1
3R	20688994	20690455	1460		0		FR217	1
3R	20757732	20762411	4678		0		FR229	1
3R	20948265	20948648	382		0		RG8	1
3R	21098442	21099113	670		0		RG5	1
3R	21127855	21128125	269		0		RG10,FR310	2
3R	21128781	21128932	150		0		EZ9N	1
3R	21129505	21131423	1917		4	GATT	RG10	1
3R	21241258	21241336	77		3	CAG	RG13N	1
3R	21241258	21241339	80		0		CK2	1
3R	21256657	21257599	941		4	ATTT	RG7	1
3R	21322222	21322732	509		0		RG3	1
3R	21373220	21373443	222		7	AAATCTA	FR229,FR361	2
3R	21464765	21464830	64		0		FR14	1
3R	21653800	21653846	45		0		RG10	1
3R	21680838	21681360	521		0		RG7	1
3R	21710139	21713719	3579		0		KN6	1
3R	21726600	21729371	2770		0		FR207,FR310	2
3R	21758056	21758119	62		0		RG7	1
3R	21911736	21911972	235		0		EZ9N	1
3R	21911752	21911988	235		0		EZ9N	1
3R	21929788	21930921	1132		0		FR310	1
3R	21981299	21982601	1301		10	ATTAGGTTAT	ZS30	1
3R	21983990	21984113	122		0		RG2,RG5,RG7,RG9,ZS30,ZS56,RG10,RG13N,UG7,EZ9N,FR151,FR217,FR70	13
3R	21990577	21990780	202		0		UG5N	1
3R	22032886	22032941	54		0		RG8	1
3R	22103941	22106244	2302		6	TTGGGG	CK2,KN6	2
3R	22131755	22133193	1437		0		FR151	1
3R	22146407	22150611	4203		2	AA	FR217	1
3R	22162111	22162223	111		4	AAAA	FR217	1
3R	22164270	22164389	118		1	C	FR217	1
3R	22164272	22164387	114		0		RG2,RG5,RG7,EZ2,EZ5N,FR229,FR361	7
3R	22195234	22202531	7296		0		RG9	1
3R	22258183	22258292	108		15	AAACCCACTTAACAC	EZ5N	1
3R	22258183	22258300	116		7	TTAACAC	EZ5N	1
3R	22321067	22321258	190		1	C	EZ2	1
3R	22377988	22378069	80		2	TG	EZ2,FR180,FR207	3
3R	22395905	22396060	154		4	GTGT	RG13N	1
3R	22396324	22398720	2395		27	GAGGGGTTTCATTCAAGGTCGTTGCTT	RG11N	1
3R	22521407	22523506	2098		0		FR229,FR361	2
3R	22625994	22630527	4532		12	TTGGGTACGATT	FR180	1
3R	22636328	22640076	3747		0		EZ9N	1
3R	22696250	22696629	378		0		CK2	1
3R	22806391	22808730	2338		0		FR180	1
3R	22876140	22881300	5159		0		FR207	1
3R	22934085	22934183	97		0		CK2,EZ2,FR207	3
3R	22988881	22988997	115		10	GATATATTAT	FR361	1
3R	23144120	23144349	228		0		FR361	1
3R	23149277	23149420	142		1	A	RG7,RG4N	2
3R	23339985	23347363	7377		0		FR310	1
3R	23363432	23368135	4702		0		CK2	1
3R	23520400	23520531	130		0		RG13N,RG4N,UG7	3
3R	23520403	23520533	129		1	C	RG9,RG11N	2
3R	23520404	23520533	128		3	CAT	RG2,ZS11,ZS30,EZ5N	4
3R	23520408	23520533	124		6	AACTTG	RG10	1
3R	23596840	23601553	4712		0		FR217	1
3R	23767385	23767768	382		0		FR180	1
3R	23804634	23807746	3111		7	TTGTATT	FR229,FR361	2
3R	23925371	23926967	1595		0		KN6	1
3R	24128758	24132048	3289		1	T	FR207	1
3R	24165562	24165782	219		0		FR229,FR361	2
3R	24310075	24312035	1959		3	GTC	CK2,RG11N,UG7,EZ9N,FR14	5
3R	24356392	24356544	151		0		RG9	1
3R	24367850	24368261	410		3	ACC	RG8	1
3R	24390328	24390486	157		0		RG7	1
3R	24463541	24466070	2528		0		FR70	1
3R	24645327	24649098	3770		0		EZ2	1
3R	24767125	24767190	64		3	TAT	EZ2	1
3R	24780801	24780923	121		0		RG9,ZS56	2
3R	24826092	24826319	226		5	GGTTG	FR151	1
3R	24835926	24836516	589		0		FR217	1
3R	24850922	24851148	225		0		FR310	1
3R	25037177	25037532	354		0		RG8	1
3R	25171144	25171267	122		0		RG9	1
3R	25191192	25191253	60		36	AAATTCGCCCAAGAATCTTGTAGTTGCACGCCAAGA	UG5N	1
3R	25268732	25268812	79		12	GATCCCTGGGAA	FR207	1
3R	25433788	25437844	4055		0		EZ9N	1
3R	25458714	25458776	61		0		RG9,EZ5N,RG3	3
3R	25492426	25493073	646		0		ZS30	1
3R	25585876	25586009	132		10	TTTTTTAATA	ZS30	1
3R	25684041	25685120	1078		0		EZ5N	1
3R	25898331	25898814	482		10	CAGTCCTGTT	FR70	1
3R	25997529	25997696	166		0		UG5N	1
3R	26077769	26077956	186		0		RG7	1
3R	26078189	26078277	87		0		UG7,FR180	2
3R	26093881	26094014	132		24	GACTATCGACTAACTTTCCATTTC	KN6,RG11N	2
3R	26164340	26168340	3999		1	C	ZS11	1
3R	26212475	26215226	2750		0		RG4N	1
3R	26360047	26360264	216		0		ZS11	1
3R	26402643	26402737	93		19	ATTGATTGAAGTTCGAAAC	RG7	1
3R	26563037	26563230	192		0		FR361	1
3R	26563047	26563240	192		0		FR361	1
3R	26638410	26638492	81		0		FR310	1
3R	26695738	26698706	2967		8	GAGGTTGG	RG2,UG7	2
3R	26697315	26698369	1053		13	AATAAATGTTTCT	RG2	1
3R	26722685	26723022	336		1	C	RG7	1
3R	26818554	26819083	528		0		RG7	1
3R	27236412	27236529	116		1	T	RG3	1
3R	27264079	27264419	339		0		RG13N	1
3R	27284553	27285934	1380		5	GTGAT	EZ2	1
3R	27284567	27285934	1366		19	GTGATGATGGGTTACTAGG	EZ2	1
3R	27389212	27389610	397		0		UG5N	1
3R	27392272	27392489	216		0		RG8	1
3R	27397887	27398117	229		2	GA	FR361	1
3R	27435717	27435773	55		0		RG7,RG9,EZ5N,KN6,RG10,UG7	6
3R	27513551	27514217	665		0		FR361	1
3R	27513773	27514137	363		0		RG8	1
3R	27571986	27572114	127		0		RG10,UG5N	2
3R	27572026	27572245	218		16	TAGACACATCAAAACA	RG7,RG4N	2
3R	27614042	27614426	383		0		RG9	1
3R	27624838	27625152	313		0		EZ5N	1
3R	27670630	27670923	292		0		FR70	1
3R	27687061	27696262	9200		0		EZ2	1
3R	27731945	27731988	42		0		RG11N	1
3R	27791326	27791680	353		0		FR207	1
3R	27791334	27791670	335		0		FR207	1
3R	27816673	27816851	177		25	GATAGAAGATTAATTGATTAATTAA	ZS11,EZ2,RG10,RG11N,RG4N	5
3R	27848670	27849276	605		43	ACTTTTAAGAGGTGCCCAAAGCTAGATTAAGACCTTTAAATAT	EZ5N	1
3R	27848670	27849313	642		5	AGTAT	EZ5N	1
3R	27856392	27857975	1582		0		RG7,RG10,RG4N	3
3R	27869077	27869310	232		0		FR217	1
3R	27887401	27887799	397		0		RG7	1
3R	27894698	27895176	477		0		RG4N	1
X	19198	19765	566		39	AAGTCGCAAAAAAAAACTGTATATCAGGGACACTCAGCC	RG2	1
X	19964	20223	258		0		UG7	1
X	30187	30280	92		0		FR310	1
X	156650	157425	774		13	TATATAACTGTAA	RG7	1
X	176116	176658	541		0		RG8	1
X	185771	187363	1591		0		RG10	1
X	201206	201436	229		0		UG5N	1
X	286227	286459	231		8	TGAAACGG	ZS11	1
X	347666	347873	206		0		FR14	1
X	361824	362082	257		0		ZS56	1
X	440550	440685	134		0		EZ5N	1
X	501854	502188	333		0		RG4N	1
X	541458	542350	891		14	AAATAGATAATGTA	CK2	1
X	635448	635637	188		11	TTATATACTTA	ZS11	1
X	720682	720834	151		0		RG8	1
X	728993	757154	28160		0		ZS30	1
X	736350	740216	3865		0		ZS11	1
X	817372	817676	303		0		RG13N	1
X	820624	820944	319		0		RG13N	1
X	864938	865297	358		0		ZS11,RG11N,RG13N	3
X	864949	865308	358		0		RG7,UG7	2
X	910396	910586	189		4	TGAA	RG9	1
X	911322	912386	1063		0		RG3	1
X	914408	916276	1867		15	ACATAAAAGTAAATA	RG5,RG4N	2
X	1036724	1036870	145		0		RG5,ZS11,ZS56,EZ2,RG11N,EZ9N	6
X	1092929	1096475	3545		0		FR207	1
X	1130979	1131029	49		0		RG7,RG8,ZS11	3
X	1178793	1179113	319		13	TCACTGGTGCATT	RG2	1
X	1211497	1211735	237		0		EZ2	1
X	1292767	1292940	172		5	CAGTA	RG10	1
X	1369714	1369923	208		0		RG8	1
X	1389249	1389628	378		0		RG4N	1
X	1411591	1411963	371		0		FR70	1
X	1431513	1431624	110		0		FR151	1
X	1513729	1513874	144		0		RG7	1
X	1713217	1715338	2120		0		ZS30	1
X	1713982	1714055	72		0		RG8	1
X	1731967	1734533	2565		0		ZS11	1
X	1813655	1813719	63		0		RG11N	1
X	1862311	1862359	47		3	ATC	RG7,RG10	2
X	1862311	1862361	49		4	TATC	RG2,ZS56,RG3,UG7,EZ9N	5
X	1862311	1862364	52		0		CK2	1
X	1908089	1908223	133		0		FR151,FR180,FR229,FR310,FR361	5
X	1914896	1919669	4772		0		FR151,FR180,FR310,FR361	4
X	2058438	2061522	3083		0		UG5N	1
X	2189209	2189247	37		28	ACTTATGTACATATGTACATATATATGT	RG13N	1
X	2194577	2211410	16832		0		FR14	1
X	2277696	2277982	285		0		FR151	1
X	2517323	2517719	395		0		RG13N	1
X	2626147	2629557	3409		12	GCGCTTCCAGCT	CK2	1
X	2662988	2663348	359		0		RG7	1
X	2826380	2826441	60		0		RG5	1
X	2860550	2860994	443		10	CTTACCTTAC	RG5	1
X	2975362	2975430	67		0		ZS11,FR207	2
X	3137741	3137793	51		0		RG8,CK2,EZ5N,RG13N,RG4N,UG5N,UG7	7
X	3210355	3210893	537		0		FR151	1
X	3216923	3217065	141		0		FR361	1
X	3216973	3217068	94		39	TTTTCACAGCGCCAAAAGTGAGCTTTCCCTTTTTGCCAC	FR361	1
X	3219698	3219810	111		0		RG8	1
X	3321796	3321828	31		31	TTGCACAGAAAGTTTGTTTAAAGCGCATTAT	EZ9N	1
X	3508114	3514469	6354		0		RG13N	1
X	3609245	3609350	104		0		KN6,FR217,FR361	3
X	3812532	3812875	342		0		FR70	1
X	3819563	3819668	104		0		RG9	1
X	4152955	4153033	77		0		EZ5N	1
X	4171311	4173003	1691		0		RG3	1
X	4187173	4187365	191		4	TTCA	RG2,RG5,RG7,RG9,EZ5N,KN6,RG10,UG7,EZ9N	9
X	4187178	4187365	186		9	TTCACTGAT	RG13N	1
X	4407020	4408910	1889		2	AC	KN6	1
X	4479854	4479916	61		0		RG8,RG13N	2
X	4659932	4660263	330		0		ZS56,FR180	2
X	4940283	4940644	360		0		FR151,FR361	2
X	4940285	4940645	359		0		FR361	1
X	4940285	4940662	376		3	TCC	FR217	1
X	5018266	5018318	51		0		ZS56	1
X	5018270	5018321	50		3	TTT	RG7	1
X	5028526	5030540	2013		0		RG2	1
X	5043257	5043363	105		3	TGT	RG8,ZS11,KN6,FR180,FR217,FR310,FR361,FR70	8
X	5061845	5061921	75		2	CC	RG9	1
X	5078964	5079115	150		3	TGG	FR361	1
X	5123057	5123187	129		0		UG7	1
X	5157387	5157752	364		0		RG7	1
X	5279969	5280021	51		0		RG4N	1
X	5303833	5304027	193		0		CK2	1
X	5383671	5392454	8782		13	ATCGCTTAACTTT	KN6	1
X	5472648	5474507	1858		0		RG2	1
X	5559095	5560663	1567		8	CTCTACTC	RG13N	1
X	5647023	5650074	3050		0		ZS56,EZ5N,KN6	3
X	5675240	5675358	117		0		FR310	1
X	5686584	5686696	111		0		FR217,FR70	2
X	5749874	5753588	3713		0		CK2	1
X	5761270	5761631	360		0		ZS30	1
X	5778101	5778547	445		4	CAAA	FR217	1
X	5782996	5783145	148		28	TCATCCTATTGACGGCATTCCGAACGCT	RG8	1
X	5833141	5833350	208		0		FR207,FR217	2
X	5882771	5882909	137		0		RG7	1
X	5884123	5887373	3249		1	T	FR217	1
X	5922510	5922821	310		0		FR217	1
X	5975282	5976678	1395		0		RG3	1
X	6064944	6075099	10154		0		ZS30	1
X	6090677	6090763	85		0		RG11N	1
X	6095504	6099049	3544		6	CATATA	FR229,FR70	2
X	6101155	6101515	359		0		RG5	1
X	6172873	6174977	2103		26	AAAGTGTGGCAATTGATTTTCTGCGT	EZ2	1
X	6310649	6310852	202		0		FR207	1
X	6350977	6351159	181		0		FR310	1
X	6445509	6445715	205		2	TC	FR361	1
X	6476052	6476113	60		0		RG8	1
X	6527887	6530934	3046		5	TCATA	RG8	1
X	6579664	6579886	221		0		FR14	1
X	6609258	6609397	138		0		EZ2	1
X	6614165	6614215	49		7	TATGTAC	RG2	1
X	6676367	6676633	265		0		FR180	1
X	6740092	6744109	4016		0		FR217	1
X	6791298	6791663	364		16	AAACTAAAATTAGCGA	ZS30	1
X	6821116	6821450	333		23	ATAAACAATCGATAATTTTGATT	FR229	1
X	7209606	7209708	101		0		FR70	1
X	7402321	7403343	1021		0		FR14	1
X	7647466	7647826	359		0		RG4N,UG7	2
X	7735723	7738694	2970		19	CGAGAAAGTGCAGTAACTA	ZS30	1
X	7735787	7736106	318		0		CK2	1
X	7745266	7745333	66		0		FR310	1
X	7884034	7884392	357		0		UG5N	1
X	7895116	7895455	338		0		RG8	1
X	7901675	7901757	81		0		ZS56,EZ5N	2
X	7925189	7925310	120		1	G	FR217	1
X	7929762	7933935	4172		9	TACCTATCT	RG7,RG8,RG11N,UG5N,FR151,FR180,FR217,FR361	8
X	8000397	8000441	43		11	TAAGTAGCATG	RG13N	1
X	8003162	8003247	84		0		ZS56	1
X	8060453	8060518	64		0		ZS11	1
X	8072231	8072362	130		30	ATGATATTATGATATTCAAGGTTACCATTT	EZ9N,FR151,FR180,FR217,FR310,FR361,FR70	7
X	8187335	8188558	1222		0		CK2	1
X	8218049	8218292	242		0		RG13N	1
X	8219694	8219743	48		0		EZ5N	1
X	8303904	8306877	2972		5	CTGAA	RG7	1
X	8329116	8329480	363		0		FR361	1
X	8350659	8359555	8895		0		UG5N	1
X	8350697	8359599	8901		0		RG5,ZS30	2
X	8366504	8367011	506		0		FR361	1
X	8424770	8425099	328		24	CAAAAATTCATCGAAAAATTAATT	RG11N	1
X	8566345	8566422	76		0		EZ5N	1
X	8599053	8599206	152		2	AT	CK2	1
X	8602721	8602955	233		3	CCT	RG2,RG7,RG8,RG9,ZS30,ZS56,EZ2,KN6,RG10,RG11N,RG3,RG4N,UG5N,EZ9N	14
X	8628832	8630148	1315		0		ZS11	1
X	8724905	8724955	49		0		RG7,ZS56,CK2,KN6,RG11N,RG13N,RG4N,UG7,FR151,FR229,FR70	11
X	8751743	8752128	384		0		RG5,EZ5N	2
X	8852669	8854524	1854		0		UG7	1
X	8895604	8895818	213		0		CK2	1
X	9044979	9048614	3634		0		FR151	1
X	9075321	9075440	118		0		RG13N	1
X	9079237	9079415	177		2	GA	RG3	1
X	9087164	9087478	313		0		FR207	1
X	9129228	9129588	359		0		RG8	1
X	9316818	9317178	359		0		FR310	1
X	9316828	9317188	359		0		ZS56,CK2,RG11N,RG13N,RG4N,UG5N,UG7,FR14,FR180,FR207,FR217,FR229,FR361	13
X	9316848	9317197	348		7	TGAAATG	RG7	1
X	9346660	9346842	181		0		KN6,RG4N	2
X	9530223	9530271	47		39	GCTTAACCCGTACACAAAATAAATAATAAATAACAATAA	KN6	1
X	9652915	9653302	386		0		RG5	1
X	9703213	9705005	1791		17	AGGAGAAATTAATTTTG	FR229	1
X	9703529	9734913	31383		0		UG5N	1
X	9779961	9780029	67		0		RG2,RG5,RG9,EZ2,EZ5N,RG3,UG5N,EZ9N	8
X	9779976	9780038	61		6	AAAATA	RG5	1
X	9779995	9780038	42		25	AAAATAGCCTACTAAGTTAAGTTTT	RG2	1
X	9813819	9814173	353		2	GC	UG5N	1
X	9850530	9850882	351		0		UG5N	1
X	9942882	9943230	347		19	GCAAAAATTTGCAAAATTT	RG5	1
X	10017703	10022496	4792		0		RG13N	1
X	10054584	10054635	50		0		EZ2	1
X	10104199	10108805	4605		15	TTATACTTTTATTTC	FR361	1
X	10184580	10184632	51		0		RG10,FR217,FR229	3
X	10349758	10349891	132		0		EZ2	1
X	10374784	10377794	3009		0		FR229	1
X	10459802	10459877	74		5	AATTC	RG2	1
X	10511294	10511651	356		0		FR207	1
X	10511306	10511913	606		0		RG9	1
X	10522116	10522889	772		0		FR151,FR310	2
X	10532933	10533351	417		30	TTGAACCAGAAATAGCAAATGGACTGGTAT	RG7,RG8,UG5N	3
X	10584789	10617520	32730		0		EZ9N	1
X	10715565	10716017	451		0		FR310	1
X	10717938	10718021	82		0		FR70	1
X	10812924	10813645	720		0		ZS30	1
X	10923929	10926818	2888		0		ZS11	1
X	10931841	10931887	45		1	G	RG4N	1
X	10999891	11000240	348		0		KN6	1
X	10999900	11000249	348		0		RG9	1
X	11064234	11064283	48		0		RG5	1
X	11096876	11100153	3276		0		RG11N	1
X	11214045	11214102	56		0		RG13N,RG3	2
X	11276792	11276852	59		6	CTACTA	ZS56,RG3	2
X	11276800	11276855	54		0		EZ5N,EZ9N	2
X	11276803	11276852	48		20	CTACTACTACTATACTACTA	ZS56	1
X	11276803	11276868	64		9	CTACTACTA	RG11N	1
X	11276806	11276871	64		0		ZS11,CK2,FR14,FR217,FR361,FR70	6
X	11276810	11276871	60		9	TACTACTAT	RG11N	1
X	11276810	11276926	115		1	T	RG10,RG3	2
X	11276818	11276932	113		16	TACTACTATACTACTA	UG5N	1
X	11276826	11276871	44		19	TACTACTATACTACTATAC	RG5	1
X	11276861	11276926	64		0		RG5	1
X	11276876	11276932	55		0		RG13N	1
X	11276884	11276930	45		0		UG5N	1
X	11282464	11282535	70		0		RG2,RG7,EZ2,EZ5N,RG11N,RG13N	6
X	11307852	11308207	354		6	TAAGCA	EZ5N,EZ9N	2
X	11354022	11354167	144		0		FR180	1
X	11408197	11408428	230		2	TT	FR180	1
X	11425980	11426326	345		15	GTTTAATATTTGTAT	ZS30	1
X	11462207	11467380	5172		0		FR14	1
X	11511053	11513622	2568		6	AATGAT	CK2	1
X	11549150	11549510	359		0		RG2,RG7,ZS30,ZS56,EZ2,EZ5N,RG11N,RG3,UG7,EZ9N,FR14,FR180	12
X	11549165	11549525	359		0		RG10	1
X	11617052	11621552	4499		0		FR310	1
X	11739330	11739385	54		0		RG13N	1
X	11779818	11780004	185		9	AAGAACAAC	FR180	1
X	11818185	11818370	184		0		FR70	1
X	11823300	11824746	1445		0		FR217	1
X	11943278	11943325	46		19	TTATTAAAATTTATTTTTT	RG3	1
X	11943289	11943325	35		29	TTATTAAAATTTATTTTTTTTATACAATC	RG5	1
X	11943289	11943326	36		22	AAATTTTTTTTTTTATACAATC	RG8,RG4N,UG5N	3
X	12028174	12028371	196		0		CK2	1
X	12081919	12082280	360		0		EZ9N	1
X	12183605	12183967	361		0		UG5N	1
X	12305405	12305685	279		0		EZ5N,RG10,EZ9N	3
X	12468962	12469157	194		0		CK2,FR361	2
X	12496508	12496567	58		0		FR207	1
X	12535983	12536149	165		11	GGATTGACACA	RG8,RG11N	2
X	12567983	12568927	943		0		RG13N	1
X	12716602	12723347	6744		0		UG5N	1
X	12719547	12723149	3601		0		RG4N	1
X	12822687	12823048	360		0		EZ5N	1
X	12861613	12864410	2796		0		RG8	1
X	12967673	12967768	94		0		RG4N	1
X	13021820	13021877	56		23	TTCCTTAAAAAACAAAAAACTTA	RG2,EZ5N,KN6,RG4N,EZ9N	5
X	13021820	13021894	73		7	AAACTTA	CK2,FR14,FR151,FR180,FR207,FR229	6
X	13021843	13021894	50		31	AAACTTACAAACACATGTAAGTAAATTTCCA	RG2,CK2,KN6,FR14,FR151,FR229	6
X	13034388	13034428	39		17	ATACATAATGCATACAT	RG11N	1
X	13163272	13163371	98		0		FR180	1
X	13241137	13241247	109		0		KN6,FR14,FR151,FR180,FR207,FR217,FR229,FR361,FR70	9
X	13368463	13368811	347		14	CCGTATTTTCATAA	ZS30	1
X	13370076	13370203	126		0		ZS11,KN6,RG13N,FR361	4
X	13432812	13432978	165		6	TTACTT	RG4N	1
X	13432812	13432982	169		2	TT	RG4N	1
X	13469882	13469926	43		0		RG4N	1
X	13541322	13541377	54		0		CK2	1
X	13555347	13555411	63		0		ZS30	1
X	13574734	13574845	110		0		RG5	1
X	13623166	13623399	232		0		FR151	1
X	13632671	13632822	150		0		CK2	1
X	13689520	13692895	3374		25	CTTTCATAAACATAAACATAAACAT	RG9,EZ5N	2
X	13689529	13692895	3365		34	CTTTCATAAACATAAACATAAACATAAACATATA	RG9	1
X	13689537	13692895	3357		30	CTTTCATAAACATAAACATAAATCTTCCAT	RG10,RG11N,RG3	3
X	13864170	13864250	79		10	GGGTTTATTT	RG7	1
X	13967118	13967309	190		29	TGCATACACTAAGCGTAATAAAATGACAA	FR14	1
X	13974196	13974266	69		0		UG5N	1
X	14073143	14073210	66		0		RG3	1
X	14079228	14079280	51		0		ZS56	1
X	14079388	14079440	51		0		RG9	1
X	14101419	14101564	144		0		KN6	1
X	14148602	14148660	57		0		EZ9N	1
X	14424581	14426051	1469		7	TAGATAG	RG13N	1
X	14670066	14671847	1780		0		ZS30	1
X	14670298	14672077	1778		0		EZ2	1
X	14755956	14756224	267		0		ZS56,RG10,RG11N,RG3,FR180	5
X	15001450	15004621	3170		0		EZ2	1
X	15008614	15008751	136		1	T	EZ5N	1
X	15140635	15146458	5822		0		KN6	1
X	15234315	15236796	2480		0		UG7	1
X	15311758	15312044	285		0		FR229	1
X	15338876	15339123	246		1	A	FR310	1
X	15372357	15372454	96		0		RG10,RG11N	2
X	15374309	15374364	54		0		FR207,FR70	2
X	15410349	15410495	145		0		FR207	1
X	15426794	15426856	61		0		RG10,RG11N	2
X	15552766	15552820	53		8	TACATAAA	RG13N,UG5N,FR14,FR151,FR217,FR310,FR361	7
X	15565620	15565804	183		0		CK2	1
X	15639262	15640186	923		0		FR361	1
X	15682200	15682353	152		7	GATTTCA	UG7	1
X	15828313	15828400	86		0		FR151	1
X	15869677	15869858	180		0		RG7	1
X	16045023	16045153	129		1	T	RG13N	1
X	16063937	16064000	62		7	ATACATT	RG4N	1
X	16069960	16070004	43		17	ACATATATAGGAACAAA	EZ5N	1
X	16079448	16079492	43		6	CCGTTT	RG11N	1
X	16180438	16182757	2318		4	ATGG	FR151,FR217	2
X	16201244	16206681	5436		7	AATAGTT	EZ5N	1
X	16206305	16206399	93		0		ZS11	1
X	16265941	16266063	121		0		FR151	1
X	16277807	16277873	65		35	ATTTCTAATCAGATCGAGTTCATAAATACTATACA	EZ9N,FR229	2
X	16330409	16330886	476		0		ZS56	1
X	16417118	16417165	46		0		ZS11	1
X	16500765	16500824	58		0		RG7	1
X	16560515	16560634	118		0		FR207	1
X	16584242	16588141	3898		0		ZS30	1
X	16592492	16599044	6551		0		EZ2	1
X	16703378	16706310	2931		0		ZS56	1
X	16756831	16756906	74		0		RG7,KN6,RG4N	3
X	16765315	16765366	50		0		ZS11,ZS30,ZS56,EZ5N,KN6,RG4N,EZ9N,FR14,FR207,FR310	10
X	16765315	16765369	53		47	AGATCCTCCTATTTCAAACTGCATTTCATTTTTGAACGTATTTGTTC	ZS30	1
X	16947588	16947730	141		2	AA	FR361	1
X	17005506	17015659	10152		14	TATTATAAGGTATT	FR217	1
X	17078770	17081783	3012		0		ZS11	1
X	17131754	17134449	2694		34	ATTTCTTATCAAAAATCTTTTGAGAGCGTTTTCA	KN6	1
X	17131754	17134494	2739		0		KN6	1
X	17173634	17177693	4058		0		CK2	1
X	17178506	17178944	437		0		EZ5N,FR229,FR310	3
X	17280925	17281029	103		2	AG	RG2,RG5	2
X	17280934	17281029	94		11	AGACAGTTCTA	RG5	1
X	17325135	17325201	65		0		RG7	1
X	17332774	17334698	1923		0		FR180	1
X	17402396	17402580	183		0		FR14	1
X	17437766	17437797	30		6	TGGATG	EZ2	1
X	17516090	17516139	48		15	AAGTAAATATATAAA	RG3,UG7	2
X	17516523	17517221	697		23	CCGAAAATAAAACACATAATAAT	FR207	1
X	17634035	17634475	439		0		FR361	1
X	17714255	17714853	597		0		FR361	1
X	17851127	17851359	231		0		EZ5N	1
X	17987497	17987855	357		2	CT	KN6	1
X	18128170	18128259	88		0		FR361	1
X	18657870	18659456	1585		2	AT	KN6	1
X	18659804	18659851	46		9	AATCATATA	KN6	1
X	18678084	18678387	302		0		RG7	1
X	18678147	18678435	287		0		FR180	1
X	18825472	18825565	92		4	AGTT	FR310	1
X	18828069	18828162	92		20	CCTGCATCCTGTTGAACTCA	KN6	1
X	18839953	18840337	383		0		RG5	1
X	19038678	19038944	265		0		EZ9N	1
X	19241931	19242628	696		4	ACTG	EZ2	1
X	19418920	19419030	109		0		FR151	1
X	19502891	19502959	67		9	TTATTGTAA	EZ2,KN6	2
X	19550819	19551032	212		0		FR310	1
X	19580320	19587177	6856		0		RG13N	1
X	19581400	19584344	2943		0		FR207	1
X	19590104	19590224	119		0		FR361	1
X	19622502	19625229	2726		0		EZ9N	1
X	19853570	19853843	272		0		ZS11	1
X	19951037	19951311	273		0		RG7	1
X	19990512	20005257	14744		0		RG3	1
X	19991075	20005813	14737		16	TGTCTTTTCATTGTTG	RG8	1
X	19999228	19999385	156		0		FR14,FR151,FR207,FR217,FR229,FR310,FR361,FR70	8
X	20056406	20056776	369		0		FR217	1
X	20117876	20117983	106		8	GCCTTCAG	EZ5N	1
X	20297205	20299451	2245		2	TT	RG8	1
X	20297205	20299453	2247		0		RG2,RG5,RG7,RG8,RG9,ZS30,CK2,EZ5N,UG5N,UG7,FR151	11
X	20403016	20403048	31		29	ACTACTACTATTACTACTACTATTACTAC	ZS30,RG3,UG5N,FR14	4
X	20470625	20470768	142		0		RG10	1
X	20532489	20532650	160		0		UG7	1
X	20651683	20651876	192		0		ZS56	1
X	20707805	20723575	15769		0		FR229	1
X	20739310	20739389	78		0		RG2,RG7,RG9,ZS11,ZS30,ZS56,CK2,EZ5N,KN6,RG10,RG11N,RG13N,RG3,RG4N,UG5N,UG7,EZ9N,FR151,FR207,FR217,FR229,FR310,FR361,FR70	24
X	20836404	20839167	2762		0		RG7	1
X	20889626	20890475	848		0		RG10,RG11N	2
X	20893289	20893425	135		0		EZ2,FR151,FR180,FR207,FR310	5
X	20893372	20893462	89		26	TTTCCCTAAAGAAGTCTATTACTATT	RG2	1
X	20893381	20893462	80		35	TTTCCCTAAAGAAGTCTATTACTATTTACAGATAT	RG4N	1
X	20913077	20915857	2779		0		EZ5N	1
X	20913582	20916421	2838		0		FR14,FR151	2
X	21052997	21057493	4495		0		FR310	1
X	21162326	21167047	4720		0		EZ5N	1
X	21219815	21219967	151		6	TTTACG	ZS30	1
X	21229645	21233610	3964		0		RG7	1
X	21320291	21320391	99		0		RG4N	1
X	21392695	21392756	60		0		RG5,ZS11,KN6,UG5N,UG7,EZ9N	6
X	21421391	21425302	3910		0		EZ5N	1
X	21507653	21512751	5097		0		RG10,RG11N	2
X	21508442	21511471	3028		0		RG13N	1
X	21508738	21511471	2732		0		RG4N	1
X	21620973	21636764	15790		0		RG5,RG7,EZ9N	3
X	21621288	21636989	15700		0		EZ5N	1
X	21622643	21638363	15719		0		RG8,ZS56	2
X	21622670	21638371	15700		19	TATTTCTCCTCCGTGGCAT	RG8	1
X	21636251	21636400	148		0		RG7,RG3,FR217	3
X	21655263	21663339	8075		0		ZS56	1
X	21786089	21808554	22464		28	TGTGGTGTTAACTTATATAAGAATAAAA	RG5	1
X	21788254	21810756	22501		0		EZ2	1
X	21788268	21810774	22505		0		FR217	1
X	21930628	21930762	133		0		FR207	1
X	22028174	22029627	1452		0		FR217	1
X	22057747	22058911	1163		0		FR14	1
X	22104792	22107614	2821		4	TTCT	CK2,FR217,FR229	3
X	22178107	22178188	80		0		RG5,ZS56,CK2,FR70	4
X	22235073	22235164	90		13	AAGCAATAACCAT	RG13N	1
X	22246233	22251574	5340		0		RG11N,UG5N	2
X	22290009	22290216	206		0		RG13N	1
X	22290010	22290350	339		0		FR151	1
X	22302359	22302675	315		0		FR361	1
X	22350562	22373990	23427		0		RG5,RG10,UG5N	3
X	22381234	22386205	4970		0		EZ2,KN6	2

## Sheet: Table S6
Table S6. Copy number comparison among regions with pseudoheterozygous sites (PHS), tandem duplications (TD), and entire genome
	Median copy number					Wilcoxon rank sum test, P value
					PHS regions vs.	PHS regions vs.	TD vs.
Strain	PHS regions	TD	Whole genome		TD	whole genome	whole genome
CK2	1.69101	1.79021	1.0907		0.777053	1.92426e-57	7.24346e-125
EZ2	1.62261	1.44817	1.01158		9.44605e-05	1.22936e-80	1.74929e-84
EZ5	1.60118	1.51987	1.01914		0.11479	1.06919e-84	2.6991e-92
EZ9	1.72221	1.49549	1.01388		1.11939e-05	4.71625e-70	2.07794e-95
FR14	1.90599	1.95456	1.16557		0.337636	3.05743e-58	1.14792e-84
FR70	2.311	1.73208	1.10499		1.37699e-20	4.47E-318	3.86521e-92
FR151	2.35275	1.88626	1.26041		7.0312e-06	2.33102e-53	1.84487e-65
FR180	1.72436	1.88045	1.11376		0.114723	9.33368e-57	1.89324e-97
FR207	1.8075	1.88225	1.10044		0.900795	3.68027e-55	3.52639e-128
FR217	2.38784	2.09812	1.32736		3.82409e-07	6.33124e-94	1.46386e-65
FR229	1.84619	1.85004	1.0796		0.779366	7.9737e-79	9.45186e-131
FR310	1.74398	1.54152	1.14482		2.71211e-06	4.54172e-49	1.02992e-55
FR361	2.505	2.53234	1.39305		0.279663	3.57088e-89	8.12963e-90
KN6	2.03739	1.84763	1.20405		5.52857e-05	9.01545e-103	6.99224e-83
RG2	1.49669	1.40343	1.0077		0.0432668	1.61915e-69	4.23847e-62
RG3	1.34196	1.3628	1.0104		0.662995	1.25868e-49	5.15199e-62
RG4	1.56836	1.63705	1.11419		0.534873	1.38903e-63	5.56132e-54
RG5	1.74328	1.39986	1.00962		2.23662e-09	3.46987e-88	4.80467e-72
RG7	1.52985	1.44844	1.01941		0.0323963	2.92331e-70	1.96342e-70
RG8	1.59016	1.59552	1.07242		0.718136	4.90798e-68	2.56474e-84
RG9	1.49837	1.30664	1.01176		9.08365e-08	6.04437e-83	2.40755e-33
RG10	1.45505	1.51474	1.00962		0.703083	6.16939e-63	4.80421e-92
RG11	1.58227	1.72747	1.01476		0.0162704	1.07585e-83	6.63023e-128
RG13	2.04718	1.74032	1.19613		2.81994e-07	8.61448e-80	7.62653e-41
UG5	1.53179	1.38449	1.01174		0.00016491	1.31372e-62	6.80064e-65
UG7	1.58253	1.7162	1.01724		0.00222537	1.35042e-90	6.09133e-104
ZS11	1.64964	1.65554	1.08499		0.681412	7.76064e-69	4.82861e-61
ZS30	1.3991	1.23411	1.00971		1.29963e-07	6.94718e-101	3.49781e-57
ZS56	1.62716	1.69715	1.10674		0.48789	2.34027e-60	1.22135e-59

## Sheet: Table S7
Table S7. List of duplications inferred from pseudoheterozygous sites (PHS)
Chromosome arm	PHS_start	PHS_end	Strain	Number of strains
2L	16483	16483	RG4N	1
2L	25729	25741	ZS30	1
2L	46105	46149	RG8	1
2L	52632	52632	FR70,RG8	2
2L	53189	53189	FR70	1
2L	270080	270080	ZS30	1
2L	440849	440849	RG7	1
2L	522865	522865	FR151,FR207,FR217,FR310,RG7	5
2L	670854	670854	FR70	1
2L	748183	748183	CK2,EZ5N,RG11N	3
2L	772855	774174	EZ2,RG8	2
2L	774663	776172	EZ2	1
2L	776819	777142	EZ2	1
2L	777726	777795	EZ2	1
2L	778199	778955	EZ2	1
2L	779669	780178	EZ2	1
2L	819510	819510	RG4N	1
2L	913285	913285	ZS11	1
2L	923680	923687	FR217	1
2L	1012298	1012298	ZS56	1
2L	1157918	1157918	RG8	1
2L	1169541	1169541	ZS30	1
2L	1198049	1198049	FR70	1
2L	1240010	1240010	EZ5N	1
2L	1299064	1299064	EZ5N,RG10,RG9	3
2L	1306325	1306325	FR217	1
2L	1560321	1560321	RG7	1
2L	1630143	1630143	RG4N	1
2L	1764434	1764678	FR14,FR217,RG10,RG11N,RG13N,RG2,RG3,UG5N,UG7,ZS11,ZS30	11
2L	1766126	1766148	EZ5N,RG4N,RG9,UG5N	4
2L	1767172	1767173	EZ5N,RG13N	2
2L	1767616	1767616	CK2,FR229,FR310,FR361,RG11N	5
2L	1769701	1769851	FR229,FR70,RG4N,RG7	4
2L	1770701	1770701	RG2	1
2L	1771994	1772569	EZ5N,FR14,FR151,FR180,FR217,FR310,FR361,FR70,RG8,UG5N	10
2L	1774046	1774046	FR207,FR217	2
2L	1774629	1774633	FR151,FR207,FR361,RG4N,RG9,UG5N,ZS56	7
2L	1776814	1776814	EZ9N,RG10	2
2L	1777231	1777576	EZ5N,FR310,RG9,UG7,ZS30	5
2L	1777978	1777978	FR361	1
2L	1779229	1779229	FR207,KN6	2
2L	1796457	1796457	FR361,UG7	2
2L	1800208	1800208	FR70,RG11N,RG3	3
2L	1808616	1808616	RG11N,RG3,RG4N,UG7	4
2L	1809163	1809172	CK2,EZ5N,FR14,FR151,FR217,FR229,FR70,RG10,RG11N,RG4N,RG7,RG9,UG5N,ZS11	14
2L	1810985	1810985	FR180	1
2L	1811763	1811763	EZ5N,FR14,FR151,FR180,FR217,FR361,RG5,RG7,ZS56	9
2L	1813306	1813306	FR151,KN6	2
2L	1816101	1816133	FR151,FR180,RG3,UG7,ZS11,ZS30	6
2L	1816597	1816597	CK2,EZ5N,FR151,FR361,RG13N	5
2L	1817026	1817678	EZ2,EZ5N,EZ9N,FR14,FR180,FR361,RG10,RG11N,RG2,RG4N,RG5,RG7,RG9	13
2L	1818678	1819077	CK2,FR180,FR217,FR229,FR361,RG10,RG11N,RG13N,RG3,RG4N,RG5,RG9,UG5N,UG7,ZS30	15
2L	1926078	1926078	FR151	1
2L	1960637	1960638	FR180	1
2L	1996937	1996937	RG4N	1
2L	2005551	2005551	ZS30	1
2L	2019963	2019963	FR70	1
2L	2125610	2125610	FR14,KN6	2
2L	2169777	2169777	FR70	1
2L	2261823	2261823	UG7	1
2L	2280722	2280722	FR70	1
2L	2317054	2317578	EZ5N,EZ9N,FR14,FR229,KN6,RG10,RG2,RG4N,RG5,RG9,UG5N,UG7	12
2L	2326473	2326473	FR180	1
2L	2327103	2327103	FR180	1
2L	2429509	2429509	FR70	1
2L	2654371	2654371	EZ9N	1
2L	2790403	2790403	RG3	1
2L	2796797	2796797	FR70	1
2L	2821434	2821434	FR70	1
2L	2850769	2851141	CK2,EZ9N,FR180,RG10,RG11N,RG2,RG8,ZS30	8
2L	2895761	2895762	FR14,FR217	2
2L	2932162	2933302	EZ9N,RG11N,ZS30	3
2L	2935556	2936564	EZ9N,RG11N	2
2L	3026479	3026479	RG8	1
2L	3106664	3106664	FR70	1
2L	3128006	3128923	EZ9N,RG11N,ZS30	3
2L	3226951	3226952	RG11N	1
2L	3416700	3416700	RG2	1
2L	3452457	3452458	RG10,RG3,RG5	3
2L	3528029	3528029	FR180	1
2L	3607487	3607488	ZS56	1
2L	3713581	3713581	FR217,FR229	2
2L	3714308	3714308	FR217	1
2L	3723379	3723379	EZ5N,RG10,RG2,RG7,UG5N	5
2L	3784785	3785009	EZ9N,FR151,FR310,RG11N,RG13N,RG3,RG7,RG9	8
2L	3785455	3785738	FR151,FR229,FR310,RG7	4
2L	3811549	3811549	FR70	1
2L	3832833	3832835	RG2	1
2L	3876124	3876124	RG4N	1
2L	3901577	3901577	FR361,KN6,RG7	3
2L	3915819	3915819	CK2,EZ5N,KN6,RG11N,RG2,RG4N,RG9,UG7	8
2L	3923443	3923443	RG8	1
2L	4018924	4018924	RG2,ZS56	2
2L	4025736	4025736	FR14,FR151,FR310,KN6,RG7,ZS11	6
2L	4086333	4086342	FR151	1
2L	4118807	4118807	ZS11	1
2L	4119434	4120750	ZS11	1
2L	4157129	4157130	RG4N	1
2L	4246536	4246537	RG7	1
2L	4297521	4297521	FR70	1
2L	4299404	4299491	FR70,ZS30	2
2L	4399524	4399524	FR70	1
2L	4406007	4406007	FR70	1
2L	4424763	4424763	RG3	1
2L	4596774	4596838	RG4N	1
2L	4660266	4660266	CK2,RG7,RG9	3
2L	4747004	4747004	RG9	1
2L	4784612	4784612	ZS56	1
2L	5126943	5126943	RG9	1
2L	5200833	5201004	RG8	1
2L	5205458	5205458	RG8	1
2L	5206124	5206124	RG3	1
2L	5207189	5207189	RG8	1
2L	5208270	5208270	ZS11	1
2L	5209044	5211004	EZ5N,RG8	2
2L	5211469	5212122	EZ5N,ZS11	2
2L	5212602	5212994	EZ5N,ZS11	2
2L	5213547	5215796	EZ5N,RG8	2
2L	5639098	5639098	KN6	1
2L	5683192	5683192	RG3,ZS11	2
2L	5720749	5720749	EZ5N,FR180,RG10,RG3,RG4N,ZS30	6
2L	5743073	5743073	KN6	1
2L	5744909	5744909	KN6	1
2L	5872570	5872571	ZS30	1
2L	5888575	5888575	KN6	1
2L	5892056	5892056	RG7	1
2L	5906897	5906897	RG11N	1
2L	5910782	5910783	RG13N,RG2	2
2L	5931631	5931631	FR70	1
2L	5933834	5933834	KN6	1
2L	5934443	5934692	KN6	1
2L	5935331	5935334	KN6	1
2L	5935978	5936026	KN6	1
2L	5936477	5938544	KN6	1
2L	5939148	5939732	KN6	1
2L	5940412	5940412	KN6	1
2L	5940930	5943731	KN6	1
2L	5944144	5944204	KN6	1
2L	5944638	5947598	FR14,FR310,KN6,RG8	4
2L	6014416	6014683	RG8,ZS11	2
2L	6027643	6027684	RG4N,ZS30	2
2L	6264435	6264705	RG9	1
2L	6341569	6341569	ZS30	1
2L	6371554	6371554	EZ9N,RG11N	2
2L	6655174	6655464	EZ9N	1
2L	6657490	6657490	EZ9N	1
2L	6781464	6781464	FR70	1
2L	6781975	6782135	FR70	1
2L	6785648	6785648	FR70	1
2L	6788352	6789112	RG11N	1
2L	6789674	6791905	RG11N	1
2L	6989665	6989665	EZ2	1
2L	7008189	7008195	FR70	1
2L	7014162	7014698	UG7	1
2L	7015225	7019400	UG7	1
2L	7095025	7095025	FR217	1
2L	7149383	7149383	EZ2	1
2L	7198243	7198243	FR70	1
2L	7250782	7250790	FR70	1
2L	7260454	7260565	FR70	1
2L	7272668	7272668	FR70	1
2L	7356299	7356299	EZ2,FR14,FR180,FR217,FR361,RG8,UG7	7
2L	7391070	7391070	ZS56	1
2L	7432279	7432279	RG13N	1
2L	7447881	7447881	RG5	1
2L	7458157	7458997	FR310	1
2L	7466036	7466036	UG7	1
2L	7533282	7533282	FR217	1
2L	7540855	7540855	FR70	1
2L	7546241	7546242	FR361	1
2L	7713936	7716814	FR14,FR217,FR229,FR310,FR361,RG9,ZS56	7
2L	7719884	7719884	RG8	1
2L	7817664	7817664	FR310	1
2L	7911666	7911667	FR151	1
2L	7932284	7932284	RG13N	1
2L	7937434	7937466	ZS30	1
2L	7998680	7998680	FR180,RG7,ZS11	3
2L	8168122	8168122	FR217	1
2L	8252084	8252084	RG4N	1
2L	8269145	8269146	RG7,UG7	2
2L	8305006	8305006	UG5N	1
2L	8393279	8393279	FR70	1
2L	8555450	8555450	UG7	1
2L	8624860	8624860	EZ2,EZ9N	2
2L	8631917	8631922	UG5N,ZS11	2
2L	8659858	8659858	ZS56	1
2L	8738784	8738784	EZ5N,KN6,RG10,RG4N	4
2L	8825636	8825636	FR70	1
2L	8890224	8890224	RG9,UG7	2
2L	8896924	8896924	FR14	1
2L	8916335	8916336	EZ5N	1
2L	8997144	8997144	RG4N	1
2L	9034129	9034129	EZ5N	1
2L	9060935	9060935	FR217	1
2L	9079801	9079802	ZS30	1
2L	9197532	9197542	RG7,UG5N	2
2L	9202129	9202129	FR310,FR361	2
2L	9217153	9217153	UG7	1
2L	9269651	9269651	FR70	1
2L	9274987	9274987	FR70	1
2L	9295551	9295551	RG4N	1
2L	9368469	9368469	UG7,ZS56	2
2L	9398050	9398058	RG4N,RG9	2
2L	9417504	9417510	CK2,FR229,RG2,RG5	4
2L	9541810	9541810	RG9	1
2L	9727364	9727373	ZS56	1
2L	9728667	9728667	FR70	1
2L	9729224	9729224	FR70	1
2L	9737638	9737638	FR14	1
2L	9740249	9740250	ZS56	1
2L	9803058	9803059	FR361	1
2L	9822480	9822480	ZS56	1
2L	9839297	9839297	RG2	1
2L	10028913	10028915	FR310	1
2L	10033594	10033594	RG5	1
2L	10050642	10050642	FR70	1
2L	10077042	10077046	RG9	1
2L	10110232	10110232	RG9	1
2L	10128110	10128112	FR180	1
2L	10143471	10143471	FR207	1
2L	10144306	10144306	FR207	1
2L	10213295	10213296	RG11N	1
2L	10241113	10241115	EZ9N	1
2L	10351366	10351367	EZ5N,RG7	2
2L	10529949	10529949	ZS30	1
2L	10619377	10619377	ZS56	1
2L	10645690	10645696	CK2,RG9	2
2L	10696018	10696355	ZS30	1
2L	10722543	10722543	RG3	1
2L	10726495	10726577	RG3	1
2L	10800875	10800876	FR217	1
2L	10823695	10823695	ZS56	1
2L	10917806	10917806	ZS30	1
2L	10931559	10931559	FR207,FR229,FR361,KN6,RG13N,RG3,RG5,UG7	8
2L	11254748	11254748	FR151,FR217,RG11N,UG5N	4
2L	11270664	11270745	RG4N	1
2L	11383402	11383402	ZS30	1
2L	11386955	11386984	FR70	1
2L	11428875	11428876	FR310	1
2L	11579613	11579613	EZ5N	1
2L	11806204	11806204	FR70	1
2L	11832393	11832393	EZ2,FR180,RG3,ZS11,ZS56	5
2L	11926777	11926777	FR361,FR70,RG4N,UG5N,UG7	5
2L	11972921	11972956	FR361	1
2L	12122317	12122317	EZ5N,FR310	2
2L	12122731	12122731	RG7	1
2L	12148121	12148121	RG13N	1
2L	12226171	12226186	FR229,FR70,KN6,RG11N,ZS56	5
2L	12451441	12453427	RG2,RG8	2
2L	12454000	12454000	RG10	1
2L	12552774	12552774	UG7	1
2L	12570913	12570916	FR151,FR217,FR229,RG10,RG3,UG5N	6
2L	12630818	12630818	RG3	1
2L	12727950	12727971	FR70	1
2L	12780101	12780221	FR70	1
2L	12803425	12803426	RG10,RG2	2
2L	12815188	12815188	FR70	1
2L	12818424	12818424	RG2	1
2L	12826472	12826472	FR180	1
2L	12832126	12832126	FR70	1
2L	12853357	12853357	RG10	1
2L	12993611	12993611	ZS30	1
2L	13114440	13114440	EZ5N	1
2L	13293022	13293059	FR217	1
2L	13477235	13477235	ZS56	1
2L	13558541	13558541	KN6	1
2L	13635216	13635216	ZS30	1
2L	13667360	13667360	UG7,ZS11	2
2L	13693294	13693294	FR207	1
2L	13876760	13876762	FR207	1
2L	13944466	13944466	RG2	1
2L	13958819	13958819	RG3	1
2L	13969836	13969836	RG8	1
2L	14044795	14044795	ZS30	1
2L	14056649	14056649	RG9	1
2L	14077509	14077509	FR310	1
2L	14203919	14203922	CK2,RG11N	2
2L	14228072	14228072	RG8	1
2L	14257384	14257384	RG3,RG7,RG8	3
2L	14283181	14283181	ZS30	1
2L	14396057	14396057	CK2	1
2L	14458115	14458115	FR70	1
2L	14626062	14626063	FR70	1
2L	14713448	14713448	UG7	1
2L	14723313	14723313	FR70	1
2L	14725644	14725644	FR310	1
2L	14734886	14734886	RG2	1
2L	14835427	14835427	FR217	1
2L	14843698	14843698	RG3	1
2L	14877514	14877514	FR70	1
2L	14879500	14879796	CK2,EZ2,EZ9N,KN6,RG11N,ZS11	6
2L	14892265	14892265	FR70	1
2L	15000901	15000990	FR229,FR310,RG10	3
2L	15062194	15062211	RG4N	1
2L	15086695	15086695	RG7	1
2L	15102838	15102838	FR207,KN6,RG2,RG8	4
2L	15145673	15145673	FR70	1
2L	15148361	15148361	FR70	1
2L	15149010	15149010	FR70	1
2L	15163269	15163376	ZS11	1
2L	15179175	15179176	KN6,RG4N,RG9,UG7	4
2L	15205250	15205251	ZS56	1
2L	15456421	15456421	FR180,RG5	2
2L	15577310	15577310	EZ2	1
2L	15625408	15625408	ZS11	1
2L	15776662	15776695	FR310	1
2L	15825154	15825154	FR180	1
2L	15841129	15841527	EZ2	1
2L	15845803	15845919	RG4N,RG5,RG8,UG5N,ZS11	5
2L	15900718	15900718	FR70	1
2L	15935752	15935878	KN6,RG10	2
2L	16008852	16008852	FR14,FR151,FR217	3
2L	16026290	16026290	FR361	1
2L	16027277	16027277	FR361	1
2L	16110691	16110692	FR151,FR180	2
2L	16204440	16204440	RG2,RG7,ZS30,ZS56	4
2L	16234485	16234485	FR217,FR310,RG10	3
2L	16242032	16242509	RG5	1
2L	16243200	16243831	RG5	1
2L	16244471	16245616	RG5	1
2L	16253943	16253943	ZS56	1
2L	16334061	16334098	FR207,FR229,FR310,FR361	4
2L	16336779	16336779	FR70	1
2L	16344618	16344681	FR70	1
2L	16363606	16363607	EZ2	1
2L	16434985	16434985	EZ2	1
2L	16442472	16442473	RG11N	1
2L	16558520	16558520	FR70	1
2L	16674438	16674438	EZ5N,FR180	2
2L	16733654	16733654	FR70	1
2L	16758908	16758908	FR70	1
2L	16763295	16763295	FR180	1
2L	16769069	16769069	KN6	1
2L	16794076	16794427	RG11N	1
2L	16852036	16852036	ZS56	1
2L	16853893	16853893	RG13N	1
2L	16854897	16854959	ZS56	1
2L	17045835	17045835	FR70	1
2L	17267539	17267560	FR70	1
2L	17347282	17347282	FR180,FR229,FR70,KN6,RG5,ZS56	6
2L	17370385	17370385	KN6	1
2L	17380644	17380732	RG2,UG5N	2
2L	17471538	17471538	CK2	1
2L	17487684	17487884	RG8	1
2L	17641084	17641084	EZ2	1
2L	17876375	17876375	FR70	1
2L	17878071	17878071	FR70	1
2L	17892409	17892409	FR217	1
2L	17905871	17905871	FR70	1
2L	17956906	17956906	RG3	1
2L	17958592	17958609	FR229	1
2L	17965130	17965309	FR229	1
2L	17991011	17991205	FR180	1
2L	18120494	18120498	ZS11	1
2L	18149528	18149528	ZS30	1
2L	18247052	18247052	FR217	1
2L	18504295	18504338	FR207,FR217,RG13N,RG4N,ZS11,ZS56	6
2L	18651418	18651502	FR70	1
2L	18685333	18685333	ZS30	1
2L	18774394	18774394	FR70	1
2L	18839557	18839557	FR361	1
2L	18873189	18873194	RG10	1
2L	18891552	18891552	FR70	1
2L	19143355	19143355	FR151	1
2L	19158777	19158814	FR70	1
2L	19181139	19181139	ZS30	1
2L	19230290	19230290	ZS30	1
2L	19244211	19244211	RG7,ZS30	2
2L	19496715	19496715	ZS30	1
2L	19628571	19628578	EZ2,RG13N,UG5N	3
2L	19637959	19637959	FR180	1
2L	19713211	19713211	ZS56	1
2L	19812185	19812185	ZS30	1
2L	19911320	19912003	RG3,RG4N,ZS11	3
2L	19912418	19912433	RG4N	1
2L	19913788	19913788	EZ2	1
2L	20102962	20102962	ZS30	1
2L	20269791	20269791	EZ5N	1
2L	20689869	20689870	EZ9N,RG5	2
2L	20779419	20779419	CK2,FR14,FR151,FR217,FR229,FR310,FR361,FR70,RG13N	9
2L	20816545	20816545	EZ2	1
2L	20818325	20818325	EZ2	1
2L	20839475	20839475	RG4N	1
2L	20872878	20872878	FR361	1
2L	20923877	20923878	ZS11	1
2L	20924878	20926886	ZS11	1
2L	21034255	21034255	FR70	1
2L	21092599	21092599	FR70	1
2L	21129924	21129928	FR151	1
2L	21364777	21364777	RG11N	1
2L	21366077	21366077	RG11N	1
2L	21366607	21366607	RG11N	1
2L	21371020	21371020	RG11N	1
2L	21373928	21373928	RG11N	1
2L	21377027	21377027	RG11N	1
2L	21377436	21377436	RG11N	1
2L	21378066	21378066	RG11N	1
2L	21741355	21741355	FR151	1
2L	21798002	21798070	CK2,EZ2,FR14,FR229,KN6,RG10,RG5	7
2L	21877555	21877555	EZ2	1
2L	21945495	21945495	ZS30	1
2L	21953987	21954222	FR310	1
2L	22102622	22102667	EZ5N,FR151,FR207,RG11N,RG2,RG4N,RG9,ZS30	8
2L	22200668	22201101	EZ5N,EZ9N,FR180,FR229,FR310,FR361,RG11N,RG5	8
2L	22206589	22206589	FR229,FR361	2
2L	22235146	22235146	CK2,RG10	2
2L	22239833	22239833	RG5	1
2L	22240789	22240789	EZ5N	1
2L	22242335	22242335	RG5	1
2L	22244342	22244342	RG5	1
2L	22276643	22276957	RG2,UG7	2
2L	22278396	22278396	RG3,ZS11	2
2L	22279119	22279119	RG3,ZS11	2
2L	22280419	22280419	EZ5N	1
2L	22282956	22282956	FR207	1
2L	22340146	22340146	RG4N	1
2L	22362372	22362372	EZ2	1
2L	22391163	22391596	EZ2,FR207,RG2,RG3,UG7,ZS30	6
2L	22440414	22440414	RG3	1
2L	22522197	22522197	ZS30	1
2L	22524842	22524964	RG5,ZS30	2
2L	22528473	22528473	RG5,ZS30	2
2L	22529242	22529242	RG5	1
2L	22534595	22535448	RG5,ZS30	2
2L	22535928	22536287	ZS30	1
2L	22536863	22536863	RG5	1
2L	22537578	22538048	RG5,ZS30	2
2L	22565899	22565899	ZS30	1
2L	22567620	22567681	ZS30	1
2L	22569460	22569478	RG5,ZS30	2
2L	22580674	22581010	ZS30	1
2L	22582852	22582855	RG5	1
2L	22586046	22586046	RG5	1
2L	22586807	22586857	ZS30	1
2L	22587760	22587760	ZS30	1
2L	22588279	22588279	ZS30	1
2L	22589107	22589388	RG5	1
2L	22590820	22590834	ZS30	1
2L	22593541	22593574	RG5,ZS30	2
2L	22599674	22600085	RG5,ZS30	2
2L	22601168	22601613	RG5,ZS30	2
2L	22817969	22817969	RG8	1
2L	22979921	22979921	RG4N	1
2L	22982744	22982744	EZ2,KN6,RG2,RG3,RG4N	5
2R	80055	80601	CK2,EZ2,EZ5N,EZ9N,FR14,FR151,FR217,FR229,RG10,RG13N,RG3,RG5,RG7,RG9,UG5N,UG7,ZS56	17
2R	157938	157938	RG11N	1
2R	176586	176586	RG7	1
2R	184423	184661	CK2,EZ5N,FR14,FR151,FR207,FR217,FR229,FR310,FR361,FR70,KN6,RG11N,RG2,RG4N,RG8,ZS30,ZS56	17
2R	185314	185648	EZ5N,EZ9N,FR14,FR151,FR180,FR207,FR217,FR229,FR310,FR361,FR70,KN6,RG11N,RG13N,RG2,RG4N,RG5,RG7,RG8,RG9,UG5N,UG7,ZS11,ZS30,ZS56	25
2R	186806	186806	EZ2,EZ5N,EZ9N,FR14,FR151,FR207,FR217,FR229,FR361,KN6,RG13N,RG2,RG4N,RG5,RG7,RG8,RG9,UG5N,UG7,ZS11,ZS30,ZS56	22
2R	389015	389015	EZ5N	1
2R	389897	389897	EZ5N,ZS11	2
2R	405453	407990	EZ2,EZ9N,FR14,KN6,RG2,UG5N,ZS30,ZS56	8
2R	408428	408615	UG5N	1
2R	409275	409275	UG5N	1
2R	544117	544532	EZ2,EZ5N,FR14,FR229,FR361,KN6,RG13N,RG2,RG3,RG5,RG7,RG9,UG5N,UG7,ZS56	15
2R	544976	545534	EZ5N,RG2,UG5N,UG7	4
2R	561876	562149	FR180,FR70,RG10	3
2R	562949	563052	FR180,FR361,RG10	3
2R	564066	564066	RG10	1
2R	566644	566644	RG2,RG3	2
2R	590564	590564	ZS11	1
2R	597364	597364	RG5	1
2R	662237	662243	EZ9N,FR14	2
2R	689571	689571	KN6	1
2R	747673	747673	RG4N,RG9	2
2R	757087	757087	RG4N	1
2R	773566	773659	RG3	1
2R	774828	774876	RG7	1
2R	775823	775823	RG7	1
2R	804660	804660	RG3	1
2R	805661	805661	RG3,RG7	2
2R	820203	820203	FR217	1
2R	825652	825902	FR229	1
2R	827998	828325	CK2,RG11N,ZS56	3
2R	842050	842555	RG4N,RG9	2
2R	843132	844152	RG4N,RG9	2
2R	844580	844713	FR229,RG4N,RG9	3
2R	856194	856194	RG4N,RG9	2
2R	856915	856915	RG4N,RG9	2
2R	857438	857821	RG4N,RG9	2
2R	858278	858285	RG4N	1
2R	858787	859164	RG4N,RG9	2
2R	861478	861478	RG4N,RG9	2
2R	862344	862614	RG4N,RG9	2
2R	866282	866282	RG4N,RG9	2
2R	874268	874268	RG4N,RG9	2
2R	882523	882523	RG4N,RG9	2
2R	884366	884965	RG4N,RG9	2
2R	888581	888581	RG4N,RG9	2
2R	890590	890626	RG4N,RG9	2
2R	894656	894750	RG4N,RG9	2
2R	896237	896567	RG4N,RG9	2
2R	896976	897537	RG4N,RG9	2
2R	902158	902158	RG4N,RG9	2
2R	905299	905299	RG4N,RG9	2
2R	907010	907273	RG4N,RG9	2
2R	907786	907786	RG10	1
2R	908497	908628	RG4N,RG9	2
2R	909029	909166	RG10,RG4N	2
2R	913786	913890	RG10	1
2R	915449	915652	RG10,RG4N,RG9	3
2R	916865	917118	RG4N	1
2R	918110	918166	RG10	1
2R	919812	919812	FR151	1
2R	921836	921836	KN6	1
2R	923198	923198	KN6	1
2R	924775	924922	KN6	1
2R	925354	925759	KN6	1
2R	926363	926363	KN6	1
2R	933261	933261	FR14,FR217	2
2R	963454	963618	FR14,FR217,RG13N,RG4N,RG5,RG7,RG8,RG9,UG5N,UG7,ZS11,ZS30	12
2R	995750	995750	FR310,RG11N	2
2R	997005	997057	FR310,RG11N	2
2R	1040324	1040324	ZS30	1
2R	1041561	1041561	ZS30	1
2R	1137032	1137032	UG5N	1
2R	1144727	1144862	FR14,FR217,FR361	3
2R	1152838	1152838	RG8	1
2R	1153587	1153587	RG8	1
2R	1154216	1155247	CK2,KN6,RG10,RG8,ZS56	5
2R	1156784	1156894	CK2,KN6,RG10	3
2R	1170790	1171085	FR217,FR361,RG2,RG5,RG7,RG9,UG7	7
2R	1188520	1188520	RG7	1
2R	1188999	1189167	FR229,RG11N	2
2R	1190973	1191826	FR229,RG11N,RG7,ZS56	4
2R	1193366	1193468	FR70	1
2R	1217105	1217105	UG7	1
2R	1287088	1287088	RG4N	1
2R	1288462	1288462	FR207	1
2R	1309110	1309110	EZ9N	1
2R	1312400	1312836	EZ5N,EZ9N,RG10,RG11N,RG13N,UG5N	6
2R	1314399	1314399	RG3	1
2R	1332172	1332172	EZ9N	1
2R	1351080	1351080	FR229,ZS11	2
2R	1355853	1355853	FR229,ZS11	2
2R	1402384	1403741	RG9	1
2R	1404729	1404729	RG9	1
2R	1405804	1406719	RG9	1
2R	1407272	1407538	RG9	1
2R	1408222	1408350	RG9	1
2R	1409315	1409315	RG9	1
2R	1424488	1424488	EZ2	1
2R	1468273	1468794	CK2,EZ5N,EZ9N,FR14,FR229,FR70,KN6,RG10,RG11N,RG2,RG3,RG4N,RG5,RG8,RG9,ZS11,ZS56	17
2R	1520504	1520504	ZS56	1
2R	1521456	1521456	ZS56	1
2R	1523999	1523999	ZS56	1
2R	1525167	1525471	ZS56	1
2R	1526108	1526108	ZS56	1
2R	1528263	1528263	RG5	1
2R	1623207	1623207	RG13N,RG3	2
2R	1708343	1708343	ZS30	1
2R	1764189	1764189	FR70	1
2R	1854664	1854664	RG4N	1
2R	1939554	1939554	ZS30	1
2R	2610316	2610316	RG13N	1
2R	2617442	2617442	FR70	1
2R	2824208	2824208	FR70	1
2R	2827849	2827901	FR70	1
2R	2968362	2968362	FR70	1
2R	3016991	3017146	FR229	1
2R	3018495	3018495	FR229	1
2R	3019203	3019277	FR229	1
2R	3020363	3020363	FR207	1
2R	3072696	3072696	ZS30	1
2R	3129002	3129216	RG10	1
2R	3130152	3131079	RG10	1
2R	3131769	3132334	RG10	1
2R	3132872	3132872	RG10	1
2R	3134767	3135046	RG10	1
2R	3136460	3136460	RG10	1
2R	3226069	3226070	RG8	1
2R	3226925	3226969	FR70	1
2R	3492911	3492931	EZ5N,RG10,RG5,RG9,UG7,ZS56	6
2R	3525889	3525891	FR70	1
2R	3767012	3767012	RG3	1
2R	3808999	3808999	FR229	1
2R	3809665	3809908	FR229	1
2R	3913520	3913520	RG10,UG7	2
2R	4039991	4040346	RG7	1
2R	4041687	4041687	RG7	1
2R	4081488	4081488	RG5	1
2R	4199254	4199257	FR310	1
2R	4324394	4324394	RG3	1
2R	4342533	4343247	EZ9N,RG4N,RG5,RG7,RG8,RG9,ZS11	7
2R	4452976	4452976	CK2,KN6,RG10,RG11N,UG7	5
2R	4720074	4720076	RG3	1
2R	4925730	4925731	EZ9N	1
2R	4941506	4941506	FR70	1
2R	5045357	5045628	RG2	1
2R	5046050	5046276	RG2	1
2R	5047138	5047822	RG2	1
2R	5204499	5204499	RG4N	1
2R	5212915	5212915	ZS11	1
2R	5357853	5357854	EZ5N,EZ9N,FR180,RG11N,UG7,ZS11	6
2R	5390098	5390098	FR70	1
2R	5393518	5393518	FR70	1
2R	5401911	5401911	FR361	1
2R	5406845	5406845	FR70	1
2R	5457674	5457674	RG3,RG7	2
2R	5574925	5574938	RG13N,RG2,ZS30,ZS56	4
2R	5592440	5592440	EZ2,RG4N	2
2R	5593011	5593371	EZ2	1
2R	5593901	5594219	EZ2	1
2R	5640299	5640299	FR229,RG2,RG8,RG9,ZS30	5
2R	5690873	5691747	ZS11	1
2R	5692261	5692261	ZS11	1
2R	5693046	5694469	ZS11	1
2R	5694941	5695308	ZS11	1
2R	5695766	5697184	ZS11	1
2R	5748761	5748761	FR151	1
2R	5757543	5757544	KN6,RG3	2
2R	5900948	5900970	ZS30	1
2R	5942244	5942501	RG13N	1
2R	6010996	6010996	RG2	1
2R	6023228	6023228	ZS30	1
2R	6029879	6029973	EZ5N,RG2,RG7	3
2R	6030567	6030567	EZ5N	1
2R	6031168	6031168	RG2,RG7	2
2R	6117420	6117420	FR14	1
2R	6191940	6191940	ZS30	1
2R	6194740	6195611	UG7	1
2R	6220722	6220722	FR70	1
2R	6269857	6269857	RG4N	1
2R	6327397	6327397	FR217	1
2R	6343317	6343317	CK2,FR14,FR310,FR361	4
2R	6397763	6397763	UG7	1
2R	6410605	6410605	FR217	1
2R	6464403	6464404	CK2,RG3	2
2R	6497502	6497502	FR310	1
2R	6533073	6533073	FR207	1
2R	6534617	6534617	FR207	1
2R	6537037	6537037	FR207	1
2R	6580682	6580682	FR70	1
2R	6678932	6679547	EZ9N,RG10,RG3,ZS11,ZS56	5
2R	6680053	6680053	RG3,ZS11,ZS56	3
2R	6715626	6715919	FR14	1
2R	6741187	6741187	FR70	1
2R	6772506	6772506	ZS30	1
2R	6788880	6788880	FR207	1
2R	6986029	6986032	FR361,ZS11	2
2R	7025703	7025703	ZS11	1
2R	7066463	7066466	FR310	1
2R	7142034	7142034	EZ9N	1
2R	7143295	7143295	FR70	1
2R	7144658	7144805	FR70	1
2R	7223538	7223538	RG11N,ZS30	2
2R	7382135	7382143	FR70	1
2R	7393921	7393931	EZ9N,RG11N,ZS11	3
2R	7531127	7531127	EZ2	1
2R	7566636	7566637	FR310,ZS30	2
2R	7663362	7663362	EZ9N	1
2R	7676565	7676566	RG11N,RG7	2
2R	7754701	7754701	RG5	1
2R	7997540	7997540	KN6	1
2R	8016660	8016660	RG3	1
2R	8035398	8035398	EZ5N	1
2R	8073075	8073075	FR207	1
2R	8074116	8075960	EZ2,EZ5N,EZ9N,FR14,FR151,FR180,FR207,FR217,FR229,FR310,FR361,FR70,KN6,RG10,RG11N,RG13N,RG2,RG3,RG4N,RG5,RG7,RG8,RG9,UG5N,UG7	25
2R	8076397	8077472	EZ5N,EZ9N,FR14,FR151,FR180,FR207,FR217,FR229,FR310,FR361,FR70,KN6,RG10,RG11N,RG13N,RG2,RG3,RG4N,RG5,RG7,RG8,RG9,UG5N,UG7	24
2R	8111863	8111863	FR217	1
2R	8129545	8129669	FR217	1
2R	8175093	8175097	FR217,FR361,UG5N	3
2R	8320453	8320453	FR70	1
2R	8323550	8323550	FR70	1
2R	8395975	8395975	ZS56	1
2R	8401375	8401375	RG13N,RG4N,RG5	3
2R	8408958	8408959	RG9	1
2R	8445366	8449339	KN6	1
2R	8449987	8450038	KN6	1
2R	8450472	8450495	KN6	1
2R	8451190	8452525	KN6	1
2R	8510103	8510103	RG4N,UG7	2
2R	8613515	8613515	ZS56	1
2R	8616460	8616460	ZS30	1
2R	8638091	8638091	RG2	1
2R	8638671	8640105	RG2	1
2R	8640987	8641371	RG2	1
2R	8662927	8662927	RG10	1
2R	8813421	8813421	RG7	1
2R	8837980	8837980	RG10	1
2R	8934509	8934509	UG7	1
2R	8955910	8955920	RG11N	1
2R	8958748	8958761	EZ5N,EZ9N,FR14,FR151,FR180,FR217,FR229,FR310,FR70,KN6,RG13N,RG3,RG7,UG7,ZS11,ZS30,ZS56	17
2R	8961044	8961134	CK2,EZ5N,FR70,KN6,RG8,UG5N	6
2R	8961547	8961861	FR14,FR180,FR310	3
2R	8973814	8973823	RG11N,ZS11	2
2R	8988377	8988377	FR217,UG5N	2
2R	8997800	8998147	EZ2,EZ9N,FR207,FR217,RG11N,RG4N,RG8,RG9,UG7	9
2R	8998576	8998576	ZS11	1
2R	9001062	9001062	FR229,FR310,FR361,RG8	4
2R	9001489	9001489	FR310,KN6	2
2R	9002137	9002144	EZ2,EZ5N,FR310,RG11N,RG5,UG5N,ZS11	7
2R	9005112	9005133	EZ2,FR14,FR151,FR180,FR207,FR70,KN6,RG10,RG3,UG5N	10
2R	9006133	9006133	CK2,FR180,FR229	3
2R	9062263	9063352	EZ2,EZ5N,EZ9N,RG11N,RG4N,RG8,RG9	7
2R	9064526	9064526	RG4N	1
2R	9065531	9065531	RG4N	1
2R	9066739	9067054	RG4N	1
2R	9067547	9067851	RG4N	1
2R	9073227	9073227	FR70	1
2R	9083971	9084825	RG11N	1
2R	9182387	9182387	UG5N	1
2R	9223917	9223917	RG7	1
2R	9229226	9229226	RG9	1
2R	9265272	9265272	ZS11	1
2R	9311410	9311410	CK2,UG5N,UG7,ZS11,ZS30	5
2R	9336548	9336548	FR70	1
2R	9355790	9355790	CK2	1
2R	9523824	9523824	RG4N	1
2R	9537331	9537331	FR207	1
2R	9623582	9623582	FR70	1
2R	9642344	9642344	FR151	1
2R	9643660	9643750	FR70	1
2R	9659422	9659422	RG4N	1
2R	9758941	9758941	RG9,UG7	2
2R	9798079	9798079	FR217	1
2R	9851750	9851750	FR14,FR151,RG10	3
2R	9921450	9921450	FR217	1
2R	9961392	9961392	FR361,KN6	2
2R	10012175	10012175	FR70	1
2R	10013429	10013429	FR70	1
2R	10151045	10151045	RG3,UG7	2
2R	10166915	10166915	RG7	1
2R	10210297	10210297	RG5,RG9	2
2R	10227787	10227787	EZ2,RG7	2
2R	10425971	10425971	EZ5N,RG13N	2
2R	10589532	10589534	UG7,ZS56	2
2R	10600039	10600039	FR217,FR229	2
2R	10634940	10634940	RG4N	1
2R	10635645	10636722	EZ9N,RG13N	2
2R	10659579	10659579	ZS30	1
2R	10696452	10696453	FR70	1
2R	10736555	10737804	FR361,RG10,RG7,RG9,UG7	5
2R	10767718	10767718	CK2	1
2R	10813712	10813712	EZ9N	1
2R	10990619	10990619	FR70	1
2R	11017520	11017521	RG13N	1
2R	11106386	11106387	RG11N	1
2R	11148967	11148975	EZ9N	1
2R	11149531	11149531	EZ9N	1
2R	11150932	11150932	EZ9N	1
2R	11263038	11263082	EZ9N,RG11N,RG3,RG5,RG7,UG5N	6
2R	11276628	11276929	RG3	1
2R	11277608	11277608	RG3	1
2R	11340100	11340340	FR70	1
2R	11341147	11341147	FR70	1
2R	11390188	11390473	CK2,EZ2,EZ5N,EZ9N,FR14,FR151,FR180,FR207,FR217,FR229,FR310,FR361,FR70,KN6,RG10,RG11N,RG13N,RG2,RG3,RG4N,RG5,RG7,RG8,RG9,UG5N,UG7,ZS11,ZS30,ZS56	29
2R	11432217	11432217	ZS30	1
2R	11515926	11515926	UG5N	1
2R	11662351	11662351	ZS30	1
2R	11709937	11709937	ZS30	1
2R	11772808	11772808	FR70	1
2R	11796843	11796843	FR229	1
2R	11800217	11800222	EZ2	1
2R	11847734	11847734	EZ9N	1
2R	11954816	11954817	ZS56	1
2R	11982237	11982237	FR70	1
2R	12001439	12001451	FR70	1
2R	12004067	12004068	EZ5N,RG2,RG3,RG4N,RG7	5
2R	12005468	12005470	CK2	1
2R	12017775	12017775	RG7,ZS11	2
2R	12143911	12143911	RG9	1
2R	12289655	12289655	RG5,RG7	2
2R	12298927	12298927	RG3	1
2R	12354660	12355846	UG5N	1
2R	12366173	12366173	RG4N	1
2R	12370930	12370930	UG7	1
2R	12642382	12642383	KN6	1
2R	12656025	12656337	EZ9N,KN6,RG10,RG9	4
2R	12738823	12738823	FR70	1
2R	12772940	12772943	RG8	1
2R	12777365	12777365	CK2,KN6,RG4N,RG8,ZS11,ZS30,ZS56	7
2R	12801308	12801308	FR229,FR310	2
2R	12965644	12965644	KN6	1
2R	13007779	13007779	CK2	1
2R	13012355	13012355	RG8,ZS30	2
2R	13062942	13062943	FR217,RG11N,RG4N	3
2R	13144791	13144792	FR14	1
2R	13233193	13233193	FR14	1
2R	13243403	13243403	KN6	1
2R	13244731	13244731	ZS56	1
2R	13622108	13622116	EZ2,FR217	2
2R	13682568	13682568	FR70	1
2R	13700724	13700727	EZ5N,RG8	2
2R	13788125	13788125	EZ5N	1
2R	13836454	13836455	RG7	1
2R	13883802	13883802	FR229	1
2R	13884387	13884447	FR229	1
2R	13884867	13885352	FR151	1
2R	13885753	13885885	FR229	1
2R	13888391	13888391	FR229	1
2R	13959590	13959590	ZS30	1
2R	13972495	13972495	FR70	1
2R	14272145	14272223	EZ9N	1
2R	14342756	14342756	FR229	1
2R	14349220	14349220	FR70	1
2R	14402800	14402800	FR70	1
2R	14449412	14449412	RG3,RG4N,RG5,ZS56	4
2R	14461258	14461258	FR207	1
2R	14538259	14538259	RG8	1
2R	14566148	14566148	RG13N	1
2R	14568212	14568212	FR70	1
2R	14579296	14579296	ZS30	1
2R	14585383	14585383	FR151,FR361	2
2R	14585844	14585845	RG9	1
2R	14741445	14741658	FR207	1
2R	14780105	14780105	RG8	1
2R	14827311	14827311	EZ2,RG3	2
2R	14859356	14859356	FR70	1
2R	14865202	14865202	KN6,RG13N,ZS11,ZS56	4
2R	14892966	14893025	RG9,ZS56	2
2R	14975118	14975121	FR361	1
2R	14983221	14983221	FR70	1
2R	14983869	14983869	RG10,RG2	2
2R	15044220	15044220	ZS30	1
2R	15072404	15072404	RG7	1
2R	15085395	15085395	KN6,RG7,UG7,ZS11	4
2R	15105617	15105617	FR70	1
2R	15162681	15162682	UG7	1
2R	15196461	15196461	ZS30	1
2R	15233081	15233241	FR310	1
2R	15234392	15235420	FR310	1
2R	15250859	15250859	ZS30	1
2R	15428056	15428056	ZS30	1
2R	15436750	15436751	ZS30	1
2R	15704919	15704919	RG4N	1
2R	15726187	15726187	ZS30	1
2R	15968471	15968471	ZS30	1
2R	16032298	16032298	FR180	1
2R	16084844	16084851	ZS30	1
2R	16095731	16095731	FR207	1
2R	16154178	16154180	FR70	1
2R	16154761	16154878	FR70	1
2R	16155671	16155890	FR70	1
2R	16156481	16157661	FR70	1
2R	16162837	16162837	RG3	1
2R	16163363	16163527	FR70,RG3	2
2R	16327142	16327142	UG5N	1
2R	16357682	16357682	EZ5N	1
2R	16385201	16385201	RG10,RG4N	2
2R	16409412	16409458	EZ5N	1
2R	16428214	16428214	RG8	1
2R	16458521	16458521	FR70	1
2R	16478857	16479067	FR70,RG11N	2
2R	16493440	16493440	FR14	1
2R	16509715	16509745	RG2	1
2R	16583366	16583366	KN6	1
2R	16676248	16676279	EZ9N,RG10,RG7,UG5N	4
2R	16677113	16677114	EZ5N,FR14,FR361,KN6,RG4N,RG7,UG5N,ZS30	8
2R	16739922	16739922	CK2	1
2R	16826820	16826820	FR70	1
2R	16836483	16836698	RG13N	1
2R	16837238	16838323	RG13N	1
2R	16997709	16997709	UG7	1
2R	17137999	17138000	EZ2,FR14,FR151,FR207,FR217,FR310,FR361,FR70,KN6	9
2R	17276388	17276388	CK2	1
2R	17278486	17278724	ZS56	1
2R	17279126	17280552	CK2	1
2R	17282324	17282333	FR229,UG5N	2
2R	17348252	17348252	FR70	1
2R	17358767	17358772	RG10	1
2R	17496815	17496815	ZS30	1
2R	17604681	17604683	RG10	1
2R	17657067	17657375	FR14,FR217,FR361,RG10,RG11N,RG2,RG4N,RG5,RG9,UG5N,UG7,ZS11	12
2R	17668672	17668672	UG5N	1
2R	17735870	17735870	RG8	1
2R	17760433	17760448	FR70	1
2R	17769132	17769420	FR70	1
2R	17810108	17810108	RG4N	1
2R	17832460	17832460	ZS30	1
2R	17921944	17922025	EZ2,EZ5N,EZ9N,ZS56	4
2R	17922866	17923098	EZ2,EZ5N,EZ9N,ZS56	4
2R	17927249	17927249	RG9	1
2R	18022028	18022028	RG3	1
2R	18076503	18076503	UG7	1
2R	18157542	18157542	FR70	1
2R	18242615	18242615	CK2	1
2R	18456297	18456297	RG4N	1
2R	18483347	18483353	CK2,RG13N	2
2R	18494724	18494726	FR361	1
2R	18509199	18509234	CK2,EZ5N,FR14,FR207,FR229,RG3,RG7,RG9,UG5N,UG7,ZS30	11
2R	18514793	18514793	FR151	1
2R	18539053	18539053	FR151,FR207	2
2R	18583254	18583254	KN6,UG7	2
2R	18714445	18714445	ZS30	1
2R	18721302	18721302	CK2,RG4N,RG8	3
2R	18725205	18725205	RG11N	1
2R	18905120	18905120	FR180,FR229,RG9	3
2R	18908336	18908337	KN6	1
2R	18986999	18986999	RG7	1
2R	19383534	19383534	FR180,FR229,FR70,RG10,RG9	5
2R	19463180	19463180	ZS30	1
2R	19472887	19472887	CK2,EZ9N,FR217,FR361,RG4N	5
2R	19499881	19499882	UG7	1
2R	19510700	19510712	UG7,ZS30	2
2R	19513707	19513707	FR229	1
2R	19549022	19549025	FR180,FR70,UG5N	3
2R	19570496	19570496	RG8	1
2R	19579640	19579739	RG11N	1
2R	19903887	19903887	FR70	1
2R	20008362	20009826	RG9	1
2R	20010377	20010571	RG9	1
2R	20011078	20011262	RG9	1
2R	20011753	20012130	RG9	1
2R	20012939	20013205	RG9	1
2R	20013811	20013826	RG9	1
2R	20120137	20120137	FR70	1
2R	20136685	20136685	RG3	1
2R	20396172	20396172	FR151	1
2R	20867254	20867254	FR180	1
2R	20958341	20958342	RG2	1
2R	20964445	20964477	ZS11	1
2R	21005044	21005046	FR14	1
2R	21028066	21028066	FR70	1
3L	64399	64429	CK2,EZ2,EZ5N,EZ9N,FR14,FR151,FR180,FR217,FR229,FR361,FR70,KN6,RG10,RG11N,RG13N,RG2,RG3,RG4N,RG5,RG7,RG8,RG9,UG5N,UG7,ZS11,ZS30,ZS56	27
3L	105831	105831	UG5N	1
3L	243047	243047	ZS30	1
3L	399608	399608	RG3	1
3L	413956	413956	EZ2,FR151,FR361,RG4N,RG9,ZS11	6
3L	430009	430009	EZ2	1
3L	450975	450979	KN6	1
3L	477959	477979	CK2	1
3L	542179	542179	FR70	1
3L	760587	760635	RG13N	1
3L	775174	775174	FR70	1
3L	788619	788619	ZS11	1
3L	827243	827313	RG8	1
3L	853084	853084	CK2,KN6,RG10,RG11N,RG13N,RG3,RG4N,RG7,UG7,ZS56	10
3L	916103	916103	RG9	1
3L	936943	936943	FR229	1
3L	956589	956589	CK2	1
3L	1191169	1191169	UG7	1
3L	1311072	1315733	FR14,FR151,FR180,FR217,FR310,FR361,KN6,RG10,RG2,RG3,RG7,RG8,UG7,ZS11,ZS30,ZS56	16
3L	1323388	1323388	RG11N	1
3L	1403293	1403293	RG2	1
3L	1437993	1437995	EZ5N	1
3L	1568909	1568912	FR151,FR361	2
3L	1578615	1578615	FR70	1
3L	1587070	1587070	FR70	1
3L	1599549	1599549	EZ5N	1
3L	1636046	1636047	UG5N	1
3L	1644303	1644303	ZS30	1
3L	1795380	1795382	RG3	1
3L	1892303	1892304	ZS56	1
3L	1983240	1983240	KN6	1
3L	2032127	2032176	ZS56	1
3L	2057533	2057699	FR180,RG10,RG11N,ZS30,ZS56	5
3L	2149091	2149193	RG10,UG7,ZS30,ZS56	4
3L	2169480	2169481	RG2	1
3L	2200345	2200763	EZ5N	1
3L	2201333	2202275	EZ5N	1
3L	2346095	2346095	RG11N	1
3L	2376565	2376565	KN6	1
3L	2537301	2537301	FR70	1
3L	2541921	2541924	FR207	1
3L	2572046	2572063	FR151,FR180,FR361,KN6,RG3	5
3L	2577043	2577047	FR14,FR361,RG9	3
3L	2615260	2615260	RG8	1
3L	2773604	2773604	RG9	1
3L	2874435	2874435	FR14,FR70,RG2,ZS11	4
3L	2899649	2899710	UG5N	1
3L	2917417	2917419	EZ5N,KN6,RG9	3
3L	2952354	2952355	ZS56	1
3L	2999908	2999908	RG9	1
3L	3175237	3175237	FR361	1
3L	3176070	3176470	FR217,FR361	2
3L	3184129	3184129	FR70	1
3L	3267785	3267786	RG3,RG7	2
3L	3286830	3286830	RG4N	1
3L	3312455	3312856	FR217,FR361	2
3L	3313523	3313523	FR361	1
3L	3314092	3315015	FR217,FR361	2
3L	3316069	3316314	UG7	1
3L	3316782	3317935	KN6,RG11N,RG4N,UG7,ZS30	5
3L	3337390	3341918	CK2,FR70,KN6,RG11N,RG3,RG4N,RG9,UG7,ZS30	9
3L	3349234	3349234	FR180,RG11N,RG13N,RG7	4
3L	3364051	3364051	EZ9N	1
3L	3367780	3367787	UG5N	1
3L	3369991	3370520	RG2	1
3L	3370957	3370957	RG2	1
3L	3409590	3409590	FR361,RG11N	2
3L	3434359	3434359	FR361	1
3L	3437351	3437351	FR14,FR151	2
3L	3508923	3508923	EZ2,KN6,RG4N,ZS11	4
3L	3540412	3540412	FR70	1
3L	3568540	3568552	FR70	1
3L	3573964	3573964	RG10,RG8	2
3L	3577159	3577159	RG7,RG9	2
3L	3640015	3640015	FR70	1
3L	3642465	3642465	FR70	1
3L	3752441	3752443	EZ9N,FR217,RG13N,RG8,ZS30,ZS56	6
3L	3847634	3847634	RG13N	1
3L	3867559	3867559	FR14	1
3L	3912195	3912195	RG8	1
3L	3971300	3971300	FR70	1
3L	3981852	3981852	FR180	1
3L	4010846	4010846	FR217	1
3L	4016997	4016997	FR180,FR361,RG10,RG3	4
3L	4091308	4091309	EZ5N,RG4N,RG7,RG8,UG5N,ZS56	6
3L	4134829	4134829	FR70	1
3L	4164504	4164504	FR180,FR217,FR70,RG2,RG4N,ZS11,ZS30	7
3L	4248462	4248462	ZS30	1
3L	4409424	4409424	EZ9N,RG9,ZS11	3
3L	4435153	4435153	FR217,FR361	2
3L	4474472	4474475	ZS30	1
3L	4477929	4477929	FR14	1
3L	4481141	4481141	ZS30	1
3L	4663703	4663703	RG8	1
3L	4739881	4739881	ZS30	1
3L	4743043	4743043	FR361	1
3L	4780248	4780248	ZS11	1
3L	4805769	4805769	RG3	1
3L	4908294	4908294	CK2,FR180	2
3L	4953981	4953981	FR70	1
3L	5080933	5080933	UG7	1
3L	5102943	5102943	CK2,FR207,FR229,FR310,FR70,RG4N,RG5,ZS30,ZS56	9
3L	5141571	5141572	EZ5N,RG3,ZS11	3
3L	5160683	5160683	RG8,RG9,UG5N	3
3L	5163222	5163222	FR180	1
3L	5166612	5166612	EZ5N,EZ9N,FR217,FR361,RG8,UG7,ZS56	7
3L	5178061	5178062	RG9	1
3L	5179982	5179982	FR361	1
3L	5183583	5183583	FR70	1
3L	5410748	5411004	CK2,EZ2,FR14,FR151,FR217,FR310,FR361,RG10,RG2,RG8,RG9,UG5N,ZS56	13
3L	5413687	5413687	KN6	1
3L	5447683	5447789	CK2,EZ5N,EZ9N,FR151,FR180,FR217,FR229,FR361,FR70,KN6,RG10,RG13N,RG3,RG4N,RG7,RG8,RG9,UG5N,UG7,ZS30	20
3L	5448286	5448488	FR151,FR180,RG10	3
3L	5450957	5450957	FR70	1
3L	5466795	5466799	CK2,RG4N,ZS56	3
3L	5646585	5646585	ZS30	1
3L	5701339	5701339	FR217,RG11N	2
3L	5703450	5703450	FR70	1
3L	5716095	5716097	ZS56	1
3L	5820318	5820318	RG3	1
3L	5970483	5970483	FR70	1
3L	6010902	6010902	ZS11	1
3L	6032114	6032560	EZ2	1
3L	6033071	6033448	EZ2	1
3L	6089137	6089646	FR229	1
3L	6158762	6158762	RG8	1
3L	6191513	6191513	ZS30	1
3L	6244520	6244520	FR70	1
3L	6286472	6286474	ZS30	1
3L	6321893	6322010	EZ2,RG10,RG11N,RG13N,RG4N,RG7	6
3L	6335354	6335355	EZ5N,RG4N	2
3L	6396557	6396557	EZ9N,RG10	2
3L	6434744	6434744	RG11N	1
3L	6463417	6463417	RG4N	1
3L	6544492	6544492	FR70	1
3L	6555833	6555834	FR207,RG11N	2
3L	6576735	6576741	FR70	1
3L	6763810	6763816	RG9,UG5N,ZS30	3
3L	6778954	6778957	FR310	1
3L	6816886	6816887	RG4N	1
3L	6818294	6818294	RG7	1
3L	6820249	6820250	ZS11	1
3L	6952456	6952779	FR207,FR70	2
3L	6953463	6953685	FR207,FR310,FR70	3
3L	6954857	6954945	FR70	1
3L	6955346	6955420	FR310,FR70	2
3L	6956225	6956477	FR207,FR310,FR70	3
3L	6982755	6982755	FR361	1
3L	7019996	7020360	EZ2	1
3L	7075692	7075692	FR70	1
3L	7171157	7171538	EZ5N	1
3L	7199073	7199073	FR361	1
3L	7212772	7212772	FR70	1
3L	7216337	7216337	FR70	1
3L	7242667	7242667	RG10	1
3L	7297608	7297608	RG7	1
3L	7326402	7326402	RG7	1
3L	7351005	7352111	FR14,FR229	2
3L	7352860	7353273	CK2,FR14,FR151,FR229	4
3L	7423077	7423078	RG2	1
3L	7460130	7460130	KN6	1
3L	7463318	7463553	KN6,ZS30	2
3L	7499028	7499375	KN6	1
3L	7758837	7758837	FR151	1
3L	7774687	7774687	EZ2,RG7	2
3L	7834966	7834966	FR70	1
3L	7841942	7842259	FR207,RG10	2
3L	7843833	7843833	FR14	1
3L	7844409	7844409	FR14	1
3L	7844815	7844815	FR207	1
3L	7845429	7845429	FR14	1
3L	7850887	7850887	FR70	1
3L	7851370	7851370	FR70	1
3L	7869997	7870606	FR310,FR361	2
3L	7875153	7875153	CK2	1
3L	8019230	8019231	RG13N	1
3L	8043433	8043433	KN6	1
3L	8068373	8068373	EZ5N,FR207,FR229,KN6,RG10,RG4N,UG5N	7
3L	8097944	8097944	EZ9N	1
3L	8149506	8149506	CK2,FR217,RG7,UG7,ZS56	5
3L	8150539	8150539	EZ9N	1
3L	8151049	8151198	EZ9N	1
3L	8226114	8226114	RG8	1
3L	8244337	8244451	FR70	1
3L	8256485	8256485	RG10	1
3L	8286286	8286286	ZS30	1
3L	8360111	8360111	EZ2	1
3L	8373606	8373606	ZS30	1
3L	8462633	8462633	EZ2,KN6	2
3L	8574024	8574024	RG4N	1
3L	8634284	8634284	FR180,FR310,FR70	3
3L	8680457	8680457	ZS30	1
3L	8704868	8704868	FR207	1
3L	8710193	8710198	ZS30	1
3L	8723597	8723597	ZS30	1
3L	8728561	8728561	UG7	1
3L	8740206	8740206	ZS30	1
3L	8742239	8742239	FR70	1
3L	8822967	8822967	FR70	1
3L	9061584	9061584	RG2,ZS30	2
3L	9062219	9062219	FR70	1
3L	9096615	9096801	ZS30	1
3L	9097383	9098088	ZS30	1
3L	9099104	9099126	ZS30	1
3L	9141393	9141393	FR180	1
3L	9163900	9163900	ZS11	1
3L	9172895	9172895	FR217	1
3L	9173846	9173846	RG13N,UG5N	2
3L	9198775	9198775	EZ2,FR229,RG10,RG13N,RG3	5
3L	9233075	9233075	RG7	1
3L	9333630	9333630	FR310	1
3L	9353669	9353669	FR70	1
3L	9537768	9537768	RG8	1
3L	9556431	9556431	KN6	1
3L	9577353	9577353	FR70	1
3L	9584708	9584708	ZS30	1
3L	9683765	9683765	FR361	1
3L	9692647	9692647	FR70	1
3L	9736933	9736933	CK2,RG10,RG4N,ZS11	4
3L	9740005	9740006	CK2,FR217,FR229,RG4N	4
3L	9755569	9755569	RG4N	1
3L	9781557	9781558	UG7	1
3L	9932178	9932305	RG4N	1
3L	9994314	9994319	KN6	1
3L	10043429	10043430	KN6,RG10	2
3L	10079715	10079749	KN6,RG5	2
3L	10130911	10130911	RG8	1
3L	10135273	10135282	RG4N	1
3L	10137079	10137079	ZS56	1
3L	10203777	10203779	RG8	1
3L	10274314	10274314	FR361	1
3L	10274824	10274824	FR70	1
3L	10319786	10319786	FR151	1
3L	10404657	10404657	RG4N	1
3L	10518390	10518390	RG3	1
3L	10537245	10537245	RG4N,ZS11	2
3L	10554163	10554167	FR217,FR70	2
3L	10556131	10556131	CK2	1
3L	10565622	10565622	FR70	1
3L	10575542	10575543	RG9	1
3L	10702469	10702469	FR14,RG11N,RG5,RG7,RG8	5
3L	10721871	10721871	RG5	1
3L	10792811	10792811	FR151	1
3L	10812768	10812816	FR217,FR229,RG13N,RG5,RG8,UG5N,ZS11,ZS56	8
3L	10883818	10884907	RG7	1
3L	10910335	10910335	RG11N,RG2,RG3,UG7	4
3L	10924016	10924016	FR70	1
3L	10952751	10952751	RG10	1
3L	10979735	10979735	RG4N	1
3L	10994292	10994292	RG8	1
3L	11025108	11025108	RG2	1
3L	11031089	11033045	RG2,ZS30	2
3L	11194753	11194753	FR310,UG7,ZS11	3
3L	11215260	11215260	RG4N	1
3L	11227712	11227712	FR70	1
3L	11313676	11313677	EZ9N,FR14,FR180,FR207,FR217,FR70,RG10,RG11N,RG13N,RG5,ZS56	11
3L	11369760	11369761	ZS56	1
3L	11408457	11408457	FR70	1
3L	11662505	11662505	CK2	1
3L	11663600	11663600	CK2	1
3L	11688207	11688246	EZ9N,FR180	2
3L	11688944	11691796	EZ9N,FR180	2
3L	11692821	11693914	EZ9N,FR180	2
3L	11695013	11695484	EZ9N,FR180	2
3L	11696507	11696581	FR180	1
3L	11722318	11722318	RG3	1
3L	11733029	11733112	FR217,RG11N,RG13N,RG4N,RG7,RG8,ZS56	7
3L	11782451	11782451	RG13N	1
3L	11809760	11809760	ZS30	1
3L	11866730	11866816	RG2,ZS11	2
3L	11889388	11889388	CK2	1
3L	11898517	11898517	FR70	1
3L	11900565	11900566	FR70	1
3L	11947852	11947852	RG3	1
3L	12077139	12077139	EZ9N	1
3L	12086639	12086639	FR217,ZS30	2
3L	12224492	12224492	CK2,FR207,FR229	3
3L	12225716	12225716	FR70	1
3L	12260548	12260548	RG13N	1
3L	12595490	12595492	FR361	1
3L	12596289	12596289	RG2	1
3L	12676940	12676940	FR361	1
3L	12693149	12693149	RG10	1
3L	12699131	12699131	FR70	1
3L	12854140	12854187	ZS30	1
3L	12883591	12883591	RG2	1
3L	12918442	12918442	FR14	1
3L	12956622	12956622	RG4N	1
3L	13022776	13022776	ZS30	1
3L	13167787	13168057	ZS56	1
3L	13168627	13168742	ZS56	1
3L	13173523	13173708	ZS56	1
3L	13318826	13318826	RG10	1
3L	13391947	13391948	RG2,RG4N	2
3L	13476123	13476123	KN6	1
3L	13502904	13503061	KN6	1
3L	13504293	13504346	KN6	1
3L	13593325	13593325	CK2,FR14,FR151,FR207	4
3L	13614972	13614972	KN6	1
3L	13617339	13617340	KN6	1
3L	13628643	13628643	FR217	1
3L	13636527	13636527	EZ2	1
3L	13639740	13639740	EZ2	1
3L	13649365	13649365	FR70	1
3L	13736802	13736970	UG7	1
3L	13751977	13751977	RG4N	1
3L	13787649	13787649	FR361	1
3L	13828961	13828995	KN6,RG10,RG3,RG5,RG9,ZS11	6
3L	13851482	13851482	CK2	1
3L	13886505	13886506	ZS56	1
3L	13906321	13906367	KN6	1
3L	13913127	13913131	KN6	1
3L	14180154	14180154	RG10,UG5N	2
3L	14190647	14190647	UG7	1
3L	14279788	14279788	FR310	1
3L	14421962	14421962	FR70	1
3L	14506840	14506840	ZS11	1
3L	14559799	14559799	RG3	1
3L	14572024	14572024	FR361	1
3L	14594162	14594162	FR70	1
3L	14598075	14598075	FR361	1
3L	14610672	14610673	FR229	1
3L	14616829	14616829	FR70	1
3L	14790183	14790541	RG11N,ZS30	2
3L	14791164	14791164	ZS30	1
3L	14793077	14793077	RG11N,RG3,ZS11,ZS30	4
3L	14793515	14794801	RG11N,RG3,ZS11,ZS30	4
3L	14937387	14937387	FR207	1
3L	14959442	14959442	ZS30	1
3L	14980692	14980692	RG10,RG5	2
3L	15041332	15041568	FR151,FR207	2
3L	15056612	15056612	FR70	1
3L	15063047	15063683	FR14,FR217,FR361	3
3L	15195232	15195232	FR70	1
3L	15287608	15287610	RG10,RG13N,RG2,ZS11,ZS56	5
3L	15291052	15291052	FR14	1
3L	15298686	15298687	ZS30	1
3L	15327123	15327123	FR70	1
3L	15331161	15331161	FR70	1
3L	15472175	15472176	FR207,FR217,RG4N,RG5,RG8,UG7	6
3L	15473856	15473856	CK2,RG11N	2
3L	15487344	15487344	FR70	1
3L	15493718	15493718	FR70	1
3L	15600417	15600417	RG2	1
3L	15622246	15622246	FR14	1
3L	15737799	15737905	FR229	1
3L	15785964	15785964	FR207	1
3L	15834791	15834791	RG2	1
3L	15876229	15876230	RG4N,UG5N	2
3L	16025022	16025023	FR310	1
3L	16166650	16166650	ZS30	1
3L	16197005	16197005	RG11N	1
3L	16242502	16242502	RG2	1
3L	16281738	16281738	RG7	1
3L	16282187	16282187	RG7	1
3L	16282815	16282818	RG7	1
3L	16304859	16304859	FR361	1
3L	16313614	16313633	ZS30	1
3L	16317279	16317297	ZS11	1
3L	16448736	16448736	FR207	1
3L	16452433	16452433	EZ2,EZ9N,RG11N,RG2,RG3,RG7,RG9,UG7,ZS11	9
3L	16470905	16470905	RG8	1
3L	16473634	16473634	FR70	1
3L	16629721	16629721	FR70	1
3L	16632626	16632626	ZS30	1
3L	16674309	16674309	FR180	1
3L	16783620	16783620	RG5	1
3L	16796264	16796264	CK2	1
3L	16906289	16906290	RG4N	1
3L	17092355	17092358	RG3	1
3L	17116679	17116679	FR207	1
3L	17121192	17121197	ZS30	1
3L	17150857	17150857	FR70	1
3L	17266222	17266222	FR310	1
3L	17266707	17266709	CK2,RG5,RG9	3
3L	17422079	17422079	RG10	1
3L	17578609	17578617	FR229	1
3L	17709746	17709746	RG4N	1
3L	17739101	17739101	RG3,RG9	2
3L	17779417	17779422	ZS30	1
3L	17817825	17817825	CK2	1
3L	17819897	17819897	ZS30	1
3L	17853577	17853577	FR180,UG5N	2
3L	17869835	17869877	KN6	1
3L	17941490	17941490	KN6	1
3L	18029183	18029183	ZS56	1
3L	18037801	18037801	RG7,UG5N	2
3L	18077824	18077825	FR70	1
3L	18083068	18083068	FR70	1
3L	18094402	18094403	RG4N,ZS30	2
3L	18201332	18201332	FR14,FR151,FR207,FR229,RG10,RG8	6
3L	18210631	18210631	FR180	1
3L	18280531	18280531	FR70	1
3L	18327484	18327484	RG13N	1
3L	18331664	18331664	RG13N	1
3L	18342650	18342993	RG13N	1
3L	18346865	18346904	EZ2	1
3L	18408008	18408009	RG10,RG5,RG9	3
3L	18417543	18417543	FR70	1
3L	18458632	18458632	ZS30	1
3L	18461337	18461337	FR70	1
3L	18483656	18483656	RG4N,ZS11	2
3L	18586672	18586672	FR70	1
3L	18644203	18644203	ZS56	1
3L	18679031	18679031	RG8	1
3L	18681134	18681134	RG13N	1
3L	18701578	18701578	FR70	1
3L	18790722	18790722	RG13N	1
3L	18921785	18921785	ZS30	1
3L	18930842	18931052	KN6,RG4N,RG9	3
3L	19032557	19032557	EZ5N	1
3L	19054794	19054794	FR70	1
3L	19070452	19070452	FR217	1
3L	19093596	19093596	ZS30	1
3L	19174703	19174703	RG13N	1
3L	19259662	19259876	FR14	1
3L	19261637	19261637	FR14	1
3L	19262281	19262281	FR14	1
3L	19264918	19264918	FR14	1
3L	19386350	19386350	RG4N	1
3L	19425081	19425170	FR207,FR70	2
3L	19425580	19425580	FR207	1
3L	19806648	19806648	FR70	1
3L	20130949	20130949	EZ5N	1
3L	20132904	20132904	EZ5N	1
3L	20145166	20145168	RG2,RG8	2
3L	20180554	20182586	FR14,FR151,FR217,RG10,RG13N,RG2,RG3,RG4N,RG8,UG5N,UG7,ZS30	12
3L	20255586	20255586	EZ9N	1
3L	20256066	20256066	EZ9N	1
3L	20256603	20256603	EZ9N	1
3L	20309767	20309767	KN6,RG3	2
3L	20335972	20336089	FR229	1
3L	20494420	20494420	RG5	1
3L	20495555	20495555	RG5	1
3L	20687450	20687450	RG13N	1
3L	20745744	20745744	KN6,RG10	2
3L	21107157	21107157	ZS11	1
3L	21159828	21159828	RG8	1
3L	21199558	21199558	RG13N	1
3L	21287106	21287106	FR151	1
3L	21289696	21289697	FR151	1
3L	21352542	21352542	RG2	1
3L	21487581	21487581	EZ2	1
3L	21703600	21703600	RG3	1
3L	21892991	21892992	RG13N	1
3L	21898291	21898291	RG13N	1
3L	21899303	21899402	RG13N	1
3L	21900661	21900779	RG13N	1
3L	21901478	21901478	RG13N	1
3L	21903317	21903368	RG13N	1
3L	21904918	21904918	RG13N	1
3L	21905652	21906413	RG13N	1
3L	21906858	21906858	FR70	1
3L	21908434	21908737	FR70	1
3L	21910630	21910630	FR70	1
3L	21911050	21911050	RG13N	1
3L	21912511	21912511	ZS30	1
3L	22066387	22066724	EZ2	1
3L	22067567	22067567	EZ2	1
3L	22154780	22154780	RG3	1
3L	22375978	22375978	RG13N	1
3L	22568566	22568566	FR361,RG10,RG11N,RG13N,RG2,RG4N,ZS11	7
3L	22669298	22669298	ZS30	1
3L	22779274	22779274	EZ2	1
3L	22966676	22966676	RG5	1
3L	23009617	23009617	RG4N	1
3L	23061736	23061736	RG4N	1
3L	23065226	23065226	RG2	1
3L	23076117	23076530	EZ5N,RG11N,RG7,ZS56	4
3L	23077876	23077879	RG11N,RG7	2
3L	23175257	23175257	FR361	1
3L	23176624	23176624	FR361	1
3L	23220995	23221001	RG4N	1
3L	23283636	23283636	FR14,FR229	2
3L	23392400	23392400	RG8	1
3L	23528735	23528735	EZ2	1
3L	23529174	23529307	EZ2,RG11N,RG2,RG3,RG4N,RG5,RG7,RG9,UG5N,ZS11,ZS56	11
3L	23583070	23583540	EZ2,RG11N,RG2,RG3,RG4N,RG5,RG7,RG9,UG5N,ZS56	10
3L	23584065	23584446	RG4N,RG7,RG9,ZS56	4
3L	23585269	23585296	EZ2,RG4N,RG7,ZS56	4
3L	23585883	23586593	EZ2,RG11N,RG2,RG3,RG4N,RG5,RG7,RG9,UG5N,ZS11,ZS56	11
3L	23600519	23600519	RG2	1
3L	23607536	23607712	RG10	1
3L	23643302	23643302	ZS30	1
3L	23646061	23646061	ZS30	1
3L	23657933	23657974	FR361,RG10,RG13N,RG4N,RG5,RG8,ZS30	7
3L	23658378	23658378	FR361,RG10,UG7,ZS30	4
3L	23658852	23659732	CK2,EZ2,EZ5N,EZ9N,FR14,FR217,FR361,RG10,RG11N,RG13N,RG2,RG3,RG4N,RG7,RG8,RG9,UG5N,UG7,ZS11,ZS30,ZS56	21
3L	23751700	23751864	FR310	1
3L	23763145	23763145	FR310	1
3L	23763791	23763920	FR310	1
3L	23766283	23767015	FR310	1
3L	23777171	23777171	FR310	1
3L	23778814	23778825	FR310	1
3L	23787107	23787107	FR217,FR70	2
3L	23790810	23790812	ZS30	1
3L	23808360	23808788	EZ2,EZ5N,EZ9N,FR180,RG10,RG11N,RG13N,RG2,RG3,RG4N,RG5,RG9,UG5N,UG7,ZS56	15
3L	23840205	23840205	CK2	1
3L	23840882	23840882	FR361	1
3L	23841596	23841596	FR361	1
3L	23847239	23847310	FR361	1
3L	23978631	23978631	CK2	1
3L	24081269	24081269	EZ2,FR361	2
3L	24082081	24082082	CK2,EZ5N,RG11N,RG2,RG4N,RG7,RG9,UG5N,UG7,ZS30	10
3L	24082607	24083156	EZ9N,RG13N,RG3,RG4N,RG9,UG5N,UG7,ZS11,ZS30,ZS56	10
3L	24114662	24114662	RG3	1
3L	24116298	24116837	FR180,FR207,FR217,FR229,FR310,FR70,KN6	7
3L	24221483	24221483	RG5	1
3L	24485132	24485132	FR361	1
3L	24518722	24518722	UG5N	1
3R	303743	303743	RG10,RG2,RG4N,RG7,RG8,RG9,UG5N,UG7,ZS11,ZS56	10
3R	313491	313491	RG2	1
3R	315039	315170	RG2	1
3R	315745	315745	RG2	1
3R	317827	318481	EZ5N,RG2	2
3R	320245	320245	RG2	1
3R	320737	320737	RG2	1
3R	321919	321919	RG2	1
3R	454128	454128	FR217	1
3R	522721	522721	FR70	1
3R	543190	543190	EZ2	1
3R	622828	622828	ZS30	1
3R	666781	666781	ZS30	1
3R	773619	773867	EZ5N,RG11N	2
3R	774796	774796	ZS11,ZS30	2
3R	788563	788563	UG7	1
3R	839154	839154	UG5N	1
3R	1005178	1005178	FR70	1
3R	1178360	1178360	FR70	1
3R	1323586	1323586	FR151,KN6	2
3R	1447807	1447807	RG8	1
3R	1693394	1693394	FR151	1
3R	1873094	1873105	FR70	1
3R	2014778	2014778	FR180	1
3R	2016630	2016630	FR180	1
3R	2241015	2241015	FR70	1
3R	2287008	2287456	FR217,FR310,RG8,UG5N,ZS30,ZS56	6
3R	2402584	2402584	EZ5N,FR151,FR310,RG10,RG11N,RG3,RG4N,RG5,RG8,UG5N,ZS30	11
3R	2469290	2469292	RG11N	1
3R	2650298	2650298	RG10,RG11N,RG2,RG3,RG4N,RG8,UG7,ZS30	8
3R	2753397	2753397	ZS30	1
3R	3334456	3335040	EZ5N	1
3R	3335508	3335508	EZ5N	1
3R	3568263	3568335	CK2,EZ5N,FR310,RG11N,RG13N,RG4N,RG5,RG8,RG9,UG5N,ZS30	11
3R	3695713	3695713	FR70	1
3R	3699052	3699052	FR70	1
3R	3788581	3788581	RG8	1
3R	3814540	3814540	RG10,RG2	2
3R	3843149	3843149	FR207	1
3R	3847515	3847515	FR207	1
3R	3863928	3864295	FR14,FR310,KN6,RG10,RG3,RG8,UG5N,UG7	8
3R	3866403	3867525	CK2,EZ2,EZ5N,FR180,FR217,FR229,FR361,FR70,RG11N,RG13N,RG2,RG3,RG4N,RG5,RG7,RG8,RG9,UG5N,UG7	19
3R	3875782	3876535	CK2,EZ2,EZ5N,EZ9N,FR14,FR151,FR180,FR207,FR217,FR229,FR310,FR361,FR70,KN6,RG10,RG11N,RG13N,RG2,RG3,RG4N,RG5,RG7,RG8,RG9,UG5N,UG7,ZS11,ZS56	28
3R	3925597	3925973	RG10	1
3R	3968481	3968483	EZ5N,FR310,KN6,RG7	4
3R	4071673	4071719	FR229,FR70,ZS11	3
3R	4087832	4087919	RG10,RG13N	2
3R	4088640	4089406	RG10,RG13N	2
3R	4225924	4225924	FR70	1
3R	4228447	4228447	FR70	1
3R	4325352	4325352	CK2	1
3R	4349947	4349947	EZ5N,FR361,RG13N	3
3R	4440510	4440510	CK2,FR207	2
3R	4522445	4522567	FR14	1
3R	4564976	4564976	RG11N	1
3R	4644644	4644644	FR14,FR180	2
3R	4723385	4723386	FR180,FR217	2
3R	4798426	4798426	FR70	1
3R	4886260	4886260	EZ5N,FR151,FR217,FR229,FR361,RG10,RG13N,RG2,RG3,RG7,RG8,RG9,UG7,ZS11,ZS30,ZS56	16
3R	4905931	4905931	RG3	1
3R	4972813	4972813	FR70	1
3R	5001093	5001093	FR70	1
3R	5019537	5019537	FR70	1
3R	5139811	5139811	RG2	1
3R	5171773	5171773	EZ5N,RG10	2
3R	5285982	5286843	RG9	1
3R	5290921	5290921	RG9	1
3R	5497310	5497727	FR217	1
3R	5498744	5499531	FR217	1
3R	5607270	5607270	ZS30	1
3R	5607710	5607710	FR229	1
3R	5685784	5685784	ZS56	1
3R	5697315	5697315	EZ5N	1
3R	5699994	5699994	ZS11	1
3R	5725755	5725755	FR14	1
3R	5735409	5735409	FR70	1
3R	5820155	5820155	FR217	1
3R	5821821	5821821	FR217	1
3R	5825019	5825019	FR70	1
3R	5829035	5829035	FR70	1
3R	5892364	5892364	EZ5N,KN6,RG11N,RG8,RG9	5
3R	6116161	6116161	FR70	1
3R	6127245	6127248	RG4N	1
3R	6135851	6135851	FR310	1
3R	6167094	6167094	FR207	1
3R	6309387	6309387	FR70	1
3R	6361772	6361772	ZS56	1
3R	6408632	6408632	FR14	1
3R	6432623	6432625	EZ5N,FR14,FR217,FR361,RG13N,RG2,RG3,RG4N,RG5,RG7,UG5N	11
3R	6478499	6478499	FR70	1
3R	6511943	6511943	EZ9N,RG11N,RG13N,RG2,RG7,RG9,UG7,ZS11,ZS56	9
3R	6570419	6570688	RG8	1
3R	6627027	6627027	ZS11	1
3R	6657188	6657188	ZS56	1
3R	6737176	6737527	EZ5N,RG13N	2
3R	6851523	6851523	FR70	1
3R	6903329	6903329	FR14	1
3R	6911884	6911884	ZS30	1
3R	6955676	6955676	FR361	1
3R	6978311	6978311	FR207	1
3R	6979230	6979231	RG11N	1
3R	6981813	6981813	FR207	1
3R	6985404	6985404	CK2	1
3R	7000280	7000280	RG4N	1
3R	7001061	7003223	EZ2,EZ5N,FR180,FR207,FR70,KN6,RG10,RG2,RG3,RG4N,RG5,RG7,RG8,UG7,ZS11,ZS30,ZS56	17
3R	7007400	7007400	UG7	1
3R	7091689	7091689	UG7	1
3R	7215387	7215388	CK2	1
3R	7368037	7368037	FR70	1
3R	7575412	7576138	FR217,ZS30	2
3R	7746659	7746659	FR70	1
3R	7797208	7797208	RG10	1
3R	7835144	7835507	KN6,RG13N,ZS30	3
3R	7836201	7837964	KN6,RG13N,ZS30	3
3R	7839301	7839627	RG13N	1
3R	7840054	7840054	ZS30	1
3R	7840695	7840887	RG13N,ZS30	2
3R	7943587	7943587	ZS30	1
3R	8059298	8059298	RG11N	1
3R	8059846	8059846	RG11N,ZS56	2
3R	8193328	8193417	CK2	1
3R	8193839	8193839	CK2	1
3R	8194313	8196787	CK2,RG7,ZS56	3
3R	8197621	8197621	CK2	1
3R	8200430	8200430	CK2	1
3R	8202793	8202793	EZ2	1
3R	8224974	8224974	EZ9N	1
3R	8227870	8227870	CK2	1
3R	8229335	8229668	CK2,EZ2,EZ9N,FR207,FR310,FR70,RG10,RG11N,RG13N,RG2,RG3,RG4N,RG7,RG8,RG9,UG5N,UG7,ZS11,ZS30,ZS56	20
3R	8419391	8419391	FR207	1
3R	8444345	8444345	FR14,FR207,FR310,ZS11,ZS30	5
3R	8476627	8476627	RG9	1
3R	8532774	8532774	FR310	1
3R	8534205	8534205	FR310	1
3R	8534939	8535429	FR310	1
3R	8617934	8617934	ZS30	1
3R	8873004	8873004	KN6,RG4N	2
3R	8873414	8873750	KN6,RG4N	2
3R	8875700	8875700	FR229	1
3R	8876159	8876159	FR180,FR361	2
3R	8876816	8877194	FR180,FR229,FR361,ZS11	4
3R	8888866	8888866	UG7	1
3R	8904465	8904547	RG13N,RG2,RG3,RG8	4
3R	8981148	8981148	FR217	1
3R	9011216	9011216	FR361,ZS30	2
3R	9067099	9067099	FR217	1
3R	9283518	9283518	FR70	1
3R	9370538	9370538	FR70	1
3R	9376184	9376969	RG11N	1
3R	9395843	9395843	EZ5N,RG10,RG3,RG7,ZS11	5
3R	9397126	9397126	FR70	1
3R	9482201	9482266	CK2,EZ2,EZ5N,EZ9N,FR14,FR151,FR180,FR207,FR217,FR229,FR310,FR361,FR70,KN6,RG10,RG13N,RG2,RG3,RG4N,RG5,RG7,RG8,UG5N,UG7,ZS11,ZS30,ZS56	27
3R	9616518	9616520	EZ9N,FR151,RG10,RG11N,RG13N,ZS11,ZS30,ZS56	8
3R	9652887	9652887	ZS30	1
3R	9711950	9711950	FR70	1
3R	9864663	9864663	FR361	1
3R	9902026	9902081	FR70	1
3R	9914050	9914050	FR180,RG10	2
3R	9925112	9925112	RG10,RG3	2
3R	9959243	9959243	FR70	1
3R	9998723	9998723	FR70	1
3R	10267777	10267780	FR180,FR229,RG8	3
3R	10276614	10276614	CK2	1
3R	10332284	10332284	RG2	1
3R	10340261	10340904	EZ9N	1
3R	10341896	10342046	EZ9N	1
3R	10344711	10344711	EZ9N	1
3R	10470080	10470080	RG7	1
3R	10505842	10505842	FR229,FR361	2
3R	10535694	10535694	CK2,FR14,FR70,KN6,RG13N,RG3,RG8,RG9,ZS30,ZS56	10
3R	10550117	10550117	RG11N	1
3R	10601965	10601966	FR151	1
3R	10670302	10670302	RG2	1
3R	10789915	10789915	ZS30	1
3R	10800901	10800901	RG8	1
3R	10801398	10801398	RG9	1
3R	10876160	10876160	FR70,ZS11	2
3R	10957676	10957742	FR14	1
3R	10960872	10961112	FR14,FR151	2
3R	10963670	10964454	FR14	1
3R	10964909	10964913	FR14	1
3R	10965584	10965833	FR14	1
3R	10966350	10966756	FR14	1
3R	10977667	10978072	EZ5N,RG2,RG4N,UG7	4
3R	10995155	10995260	FR229,FR361,RG10,RG13N,UG5N	5
3R	11004416	11004419	ZS56	1
3R	11038498	11039906	CK2,FR207,RG8,UG7,ZS11	5
3R	11078645	11078645	ZS30	1
3R	11119778	11119778	FR229,FR361	2
3R	11205150	11205150	FR70	1
3R	11207844	11207844	FR70	1
3R	11228622	11229465	FR207,RG2	2
3R	11230472	11230772	FR207	1
3R	11231178	11231178	FR207	1
3R	11231984	11231997	FR207	1
3R	11232523	11232523	FR207	1
3R	11232932	11232932	FR207	1
3R	11385968	11385968	FR70	1
3R	11423590	11423590	RG11N	1
3R	11440293	11440293	FR14,FR70	2
3R	11616355	11616990	RG11N,RG2,RG5,RG7,RG9,UG7	6
3R	12010223	12010223	RG7	1
3R	12054667	12054667	FR229,FR361	2
3R	12113911	12113912	FR151,FR217	2
3R	12172095	12172095	EZ5N	1
3R	12193681	12193681	FR70	1
3R	12223576	12223576	ZS30	1
3R	12240912	12240912	RG9	1
3R	12255313	12257742	FR180,FR229,FR361,RG5,RG9	5
3R	12269393	12269393	FR70	1
3R	12397048	12398241	ZS56	1
3R	12399137	12400248	ZS56	1
3R	12574093	12574166	FR151,FR180,FR217,FR229,FR361,RG10,RG11N,RG13N,RG2,RG5,RG7,RG8,UG7	13
3R	12817307	12817369	FR229	1
3R	12953590	12953601	UG7	1
3R	12966852	12966852	RG4N	1
3R	12999145	12999146	FR217,UG7	2
3R	13020014	13020014	FR217	1
3R	13042160	13042160	FR70	1
3R	13043406	13043406	FR70	1
3R	13047423	13047423	FR70	1
3R	13062850	13062850	RG3	1
3R	13164477	13164477	FR70	1
3R	13244727	13244728	CK2,KN6,RG11N,RG13N,RG2,RG3,RG4N,RG8,UG5N,ZS30	10
3R	13299525	13299527	FR70	1
3R	13361575	13361575	ZS30	1
3R	13440329	13440329	FR70	1
3R	13503021	13503021	EZ2	1
3R	13536815	13536815	KN6	1
3R	13574454	13574539	RG10,RG11N,RG13N,RG7	4
3R	13576235	13576235	FR70	1
3R	13787667	13787667	FR70	1
3R	13794707	13794707	FR310	1
3R	13800850	13801048	FR151	1
3R	13906348	13906348	FR70	1
3R	13913448	13913489	UG7	1
3R	13937260	13937442	KN6	1
3R	13956103	13956103	UG7	1
3R	14054596	14054596	FR70	1
3R	14065240	14065240	ZS30	1
3R	14133089	14133089	RG3	1
3R	14150817	14150817	RG13N,RG8	2
3R	14207743	14208381	RG11N	1
3R	14401578	14401578	RG3	1
3R	14471502	14471502	ZS30	1
3R	14518910	14518910	FR70	1
3R	14523933	14523933	FR70	1
3R	14525383	14525383	FR70	1
3R	14526616	14526976	FR70,RG10	2
3R	14659239	14659240	EZ2	1
3R	14731441	14731441	FR14,FR310,RG13N	3
3R	14770283	14770283	FR70	1
3R	14778392	14778392	ZS30	1
3R	14787943	14787943	ZS11	1
3R	14820037	14820039	KN6	1
3R	14871804	14871804	ZS30	1
3R	14902405	14902405	FR180	1
3R	14950435	14950435	ZS30	1
3R	14957971	14957971	RG13N	1
3R	14958515	14959966	RG11N,RG13N	2
3R	14961052	14961280	RG11N,RG13N	2
3R	14961906	14962408	FR14,RG11N,RG13N	3
3R	14964714	14964964	FR14	1
3R	15007237	15007238	RG3	1
3R	15039560	15039560	ZS30	1
3R	15078307	15078307	KN6	1
3R	15096370	15096370	ZS56	1
3R	15134895	15134895	RG7	1
3R	15152807	15152807	FR70	1
3R	15165910	15165910	RG3	1
3R	15256578	15256578	EZ5N	1
3R	15262087	15262087	FR70	1
3R	15326374	15326375	RG4N	1
3R	15343018	15343030	RG7,UG5N	2
3R	15354216	15354217	ZS11	1
3R	15375406	15375406	FR70	1
3R	15425739	15425739	ZS30	1
3R	15437876	15441677	FR217,FR229,FR361,RG10,RG11N,RG13N,RG2,RG3,RG4N,RG5,RG7,RG8,UG5N,UG7,ZS30	15
3R	15496374	15496374	FR229	1
3R	15576581	15576581	FR361	1
3R	15601002	15601194	FR310	1
3R	15601729	15601742	FR310,KN6	2
3R	15602765	15602765	FR180,FR229,FR361	3
3R	15647738	15647738	FR70	1
3R	15659987	15659987	FR217,RG4N	2
3R	15684634	15684634	RG8	1
3R	15890055	15890055	EZ5N,FR207,FR229,FR361,RG2,ZS56	6
3R	15931535	15931602	RG3,RG4N,ZS11,ZS30	4
3R	15957889	15957889	RG3,RG7,RG8,UG5N,ZS11	5
3R	15975481	15975481	FR310	1
3R	15976135	15976135	FR310	1
3R	15977359	15977372	FR310	1
3R	16009673	16009673	RG11N,RG3,RG8	3
3R	16019538	16019538	RG3	1
3R	16083390	16083390	FR70	1
3R	16089251	16089251	UG5N	1
3R	16091711	16091711	ZS56	1
3R	16099845	16099845	EZ5N,RG5,RG9,ZS11	4
3R	16112877	16112877	ZS11	1
3R	16203154	16203154	CK2	1
3R	16252238	16252238	RG9	1
3R	16268143	16268143	FR70	1
3R	16369429	16369429	FR229	1
3R	16721368	16721368	FR14,RG4N	2
3R	16830244	16830245	ZS56	1
3R	16847937	16847937	ZS30	1
3R	16953657	16953657	FR361	1
3R	16995508	16995508	EZ5N	1
3R	17005356	17005362	EZ2,RG10	2
3R	17123478	17123478	ZS30	1
3R	17166332	17166333	FR70	1
3R	17363504	17363504	ZS30	1
3R	17369001	17369001	FR180,FR361	2
3R	17400112	17400112	ZS30	1
3R	17407010	17407010	ZS11	1
3R	17459559	17459561	RG3,RG7,ZS56	3
3R	17510265	17510265	FR180	1
3R	17558967	17559543	CK2,EZ2,FR14,FR217,FR229,FR310,FR361,KN6,RG10,RG13N,RG3,RG4N,RG8,RG9,UG7,ZS11,ZS56	17
3R	17566484	17566484	KN6	1
3R	17577684	17578386	FR70	1
3R	17578863	17578863	FR70	1
3R	17751620	17751620	UG7	1
3R	17761837	17761839	EZ5N,FR180,FR217,FR229,FR361,RG13N,RG2,RG8,UG5N	9
3R	17797013	17797014	ZS56	1
3R	17803626	17803628	FR361,KN6	2
3R	17894343	17894343	RG7	1
3R	17915407	17915560	RG8	1
3R	17926343	17926343	FR70	1
3R	17928230	17928230	FR217	1
3R	17999243	17999243	FR70	1
3R	18001035	18001035	FR70	1
3R	18004993	18004993	FR361	1
3R	18014581	18014581	RG2	1
3R	18261012	18261012	FR70	1
3R	18318494	18318494	FR217	1
3R	18319897	18319897	FR180	1
3R	18365430	18365430	RG4N	1
3R	18395709	18395709	ZS56	1
3R	18475162	18475166	RG11N	1
3R	18481991	18481992	RG10	1
3R	18629694	18629694	RG7	1
3R	18650924	18650924	FR229	1
3R	18653721	18653722	RG13N,RG2,RG3,RG4N	4
3R	18676280	18676280	FR151	1
3R	18692062	18692062	ZS30	1
3R	18780270	18780270	RG2	1
3R	18786686	18786686	RG13N,ZS56	2
3R	19154633	19154633	ZS30	1
3R	19163760	19163760	CK2,FR14,FR207,KN6,RG8	5
3R	19358825	19360576	CK2,EZ2,EZ5N,EZ9N,FR14,FR151,FR180,FR207,FR217,FR229,FR310,FR361,FR70,KN6,RG10,RG11N,RG13N,RG2,RG3,RG4N,RG7,RG8,RG9,UG5N,UG7,ZS11,ZS30,ZS56	28
3R	19388101	19388102	ZS11	1
3R	19416066	19416970	CK2,EZ2,EZ9N,FR217,FR229,FR361,KN6,RG10,RG13N,RG2,RG5,RG7,RG9,UG5N,ZS11,ZS30	16
3R	19417442	19418636	CK2,EZ2,EZ9N,FR217,FR229,FR361,KN6,RG10,RG13N,RG2,RG5,RG7,RG9,UG5N,ZS11,ZS30	16
3R	19456300	19456303	FR217,ZS56	2
3R	19492926	19492926	FR180	1
3R	19643876	19643876	FR70	1
3R	19644332	19644332	FR70	1
3R	19644992	19645247	FR180	1
3R	19655434	19655434	RG9	1
3R	19846705	19846705	EZ9N,FR207,FR217,FR229,FR310,FR361,RG11N	7
3R	19885634	19887011	FR151	1
3R	19900756	19900756	FR207	1
3R	20119690	20119690	ZS11	1
3R	20262278	20262278	FR310	1
3R	20287769	20287769	FR70	1
3R	20343264	20343282	FR70	1
3R	20381925	20382128	RG7	1
3R	20468732	20468732	ZS30	1
3R	20570399	20571232	FR180,FR229,FR361	3
3R	20571956	20571956	RG9	1
3R	20572422	20572422	RG5	1
3R	20572974	20573252	RG5,RG9	2
3R	20574011	20575296	FR180,FR229,FR361,RG5,RG9	5
3R	20575926	20576373	FR229,FR361,RG5,RG9	4
3R	20588808	20588808	FR207	1
3R	20599437	20599437	EZ5N	1
3R	20701413	20701413	ZS30	1
3R	20843804	20843805	ZS56	1
3R	20908846	20908846	FR151	1
3R	20924614	20924653	FR70	1
3R	20944237	20944237	RG10	1
3R	21098581	21098918	RG5	1
3R	21129867	21130132	RG10	1
3R	21131255	21131296	RG10	1
3R	21260506	21260506	FR217	1
3R	21394574	21394574	FR70	1
3R	21397074	21397074	CK2,UG7	2
3R	21498496	21498496	FR180,FR207	2
3R	21520548	21520568	FR70	1
3R	21631240	21631240	FR70	1
3R	21685598	21685599	RG2	1
3R	21728644	21728998	FR310	1
3R	21895517	21895517	EZ5N,FR180,ZS56	3
3R	21929850	21930867	FR310	1
3R	21984066	21984071	RG9,ZS56	2
3R	22105944	22105944	KN6	1
3R	22164338	22164340	EZ5N	1
3R	22198689	22198697	RG9	1
3R	22258216	22258216	EZ5N	1
3R	22335136	22335136	RG9	1
3R	22375942	22375945	CK2	1
3R	22492744	22492744	ZS56	1
3R	22721070	22721070	ZS56	1
3R	22857546	22857546	FR229,RG3,RG4N,ZS56	4
3R	23039992	23039993	RG5	1
3R	23163189	23163189	EZ5N	1
3R	23213388	23213388	FR361,ZS11	2
3R	23336767	23336767	RG4N	1
3R	23364511	23364511	CK2	1
3R	23374047	23374206	FR217	1
3R	23377064	23377064	FR217	1
3R	23389286	23389286	ZS11,ZS30	2
3R	23390994	23390994	FR217	1
3R	23520429	23520446	RG11N,ZS30	2
3R	23589642	23589643	RG5	1
3R	23606696	23606696	FR14	1
3R	23664272	23664273	RG11N	1
3R	23679403	23679403	EZ5N	1
3R	23801074	23801074	RG13N	1
3R	24128894	24129342	FR207	1
3R	24176855	24176855	FR361	1
3R	24310120	24310120	CK2,EZ9N,UG7	3
3R	24310588	24311602	CK2,EZ9N,FR14,RG11N,UG7	5
3R	24357316	24357321	FR70	1
3R	24366223	24366223	FR70	1
3R	24386538	24386538	EZ5N,FR217,RG2,RG3,RG4N,UG7,ZS30	7
3R	24463664	24464399	FR70	1
3R	24500303	24500303	KN6	1
3R	24607834	24607834	RG7	1
3R	24662310	24662310	FR70	1
3R	24672909	24672909	FR70	1
3R	24675343	24675343	FR70	1
3R	24711058	24711122	CK2,EZ2,EZ9N,FR310,KN6,RG11N,RG8,ZS56	8
3R	24758556	24758563	FR217	1
3R	24780903	24780903	RG9	1
3R	24927489	24927489	FR14	1
3R	25062040	25062178	CK2,EZ2,RG10,RG11N,RG4N,RG7,RG8,UG7,ZS30	9
3R	25062892	25062979	CK2,EZ9N,FR180,FR207,FR229,FR70,RG10,RG11N,RG8,RG9,ZS30	11
3R	25071283	25071530	CK2,EZ2,EZ5N,EZ9N,FR14,FR180,FR207,FR70,KN6,RG10,RG11N,RG4N,RG8,RG9,UG7,ZS11,ZS56	17
3R	25093300	25093300	KN6,RG4N,ZS30	3
3R	25114587	25114587	FR70	1
3R	25394011	25394011	FR70	1
3R	25410878	25411000	CK2,RG10	2
3R	25412523	25412523	EZ2	1
3R	25514746	25514746	FR180	1
3R	25515727	25515728	RG8	1
3R	25534730	25534730	RG2	1
3R	25580177	25580177	ZS30	1
3R	25597216	25597217	FR70	1
3R	25617468	25617470	CK2	1
3R	25806738	25806739	RG13N	1
3R	25947441	25947442	RG7	1
3R	25978318	25978318	EZ2,FR229,ZS30	3
3R	26011315	26011322	FR70	1
3R	26105317	26105331	KN6,RG4N	2
3R	26155818	26155818	ZS56	1
3R	26177446	26177446	FR70	1
3R	26181133	26181133	UG5N	1
3R	26187672	26187672	FR70	1
3R	26296611	26296611	FR70	1
3R	26360890	26360890	RG13N	1
3R	26433459	26433459	FR70	1
3R	26478980	26478980	RG9	1
3R	26530046	26530046	RG3	1
3R	26563672	26563688	ZS30	1
3R	26572708	26572708	FR207	1
3R	26637314	26637315	UG7	1
3R	26690928	26690928	FR180	1
3R	26698582	26698583	UG7	1
3R	26930429	26930430	RG7,UG7	2
3R	27120921	27120921	EZ2,EZ9N,RG10,RG11N,RG7	5
3R	27181146	27181146	EZ5N	1
3R	27330298	27330298	ZS30	1
3R	27419775	27419775	ZS30	1
3R	27572087	27572087	RG4N	1
3R	27857414	27857414	RG4N	1
X	384835	384835	KN6,RG10,RG7	3
X	484486	484486	UG7	1
X	584374	584375	RG10,UG7	2
X	739627	739627	ZS56	1
X	749623	749623	EZ5N,EZ9N	2
X	908459	908461	RG7	1
X	914463	914463	RG4N	1
X	987270	987270	FR70	1
X	1292842	1292842	RG10	1
X	1448874	1449561	FR180,FR310	2
X	1713238	1714080	RG13N,RG5,ZS11,ZS56	4
X	1714579	1714619	RG13N,ZS11,ZS56	3
X	1715107	1715195	RG5,ZS11	2
X	1795216	1795216	FR70	1
X	1917405	1917421	FR310	1
X	1918936	1918936	FR151,FR180,FR229,FR310	4
X	1919442	1919442	FR310	1
X	2046980	2046980	UG7	1
X	2288194	2288195	ZS56	1
X	2319101	2319993	EZ5N,EZ9N,RG11N,RG13N,RG3,RG4N,RG8,UG5N,ZS56	9
X	2398390	2398399	RG11N,RG2	2
X	2418036	2418036	FR70	1
X	2422669	2422669	FR217	1
X	2455077	2455077	RG13N,RG4N,RG9	3
X	2536300	2536300	FR70	1
X	2673540	2673540	FR217	1
X	2758791	2758791	RG11N	1
X	2860631	2860952	RG5	1
X	2883906	2883906	RG4N	1
X	2891667	2891667	UG7	1
X	3046508	3048214	FR229	1
X	3050271	3050459	FR229	1
X	3203974	3203974	FR361	1
X	3206781	3206781	RG9	1
X	3279573	3279576	FR14,FR151,FR217,FR361,RG2,RG7	6
X	3448239	3448239	RG10	1
X	3452019	3452029	FR70	1
X	3486367	3486367	FR217	1
X	3573549	3573551	FR151,FR217	2
X	3586158	3586158	FR217	1
X	3602311	3602311	FR310	1
X	3685863	3685863	FR14,FR361,UG5N	3
X	3900844	3900844	EZ5N	1
X	3914563	3914564	FR180,FR217,FR229,FR310,RG13N	5
X	3956423	3956423	FR151	1
X	4061198	4061198	EZ5N	1
X	4066941	4066941	KN6,ZS11	2
X	4100862	4100862	RG7	1
X	4140756	4140757	FR361	1
X	4171720	4171720	RG3	1
X	4242122	4242123	FR151	1
X	4402797	4402804	KN6,RG3	2
X	4407247	4407633	KN6	1
X	4408502	4408502	KN6	1
X	4523995	4523995	EZ9N	1
X	4549948	4549948	FR14	1
X	4713796	4713798	CK2,RG10,RG2	3
X	4799463	4799464	RG2	1
X	4825669	4825737	FR14,FR217,FR229,FR310,FR70	5
X	4960026	4960029	EZ5N,ZS11	2
X	4969606	4969630	ZS11	1
X	5029444	5029444	RG3	1
X	5035266	5035266	CK2	1
X	5043298	5043328	FR217,RG8	2
X	5056927	5056927	RG11N	1
X	5065371	5065371	FR14,FR361	2
X	5070280	5070295	FR70	1
X	5078585	5078586	FR180,FR217	2
X	5244167	5244168	FR217	1
X	5249636	5249636	RG13N,RG9	2
X	5251282	5251283	UG5N	1
X	5287508	5287508	FR361	1
X	5328175	5328176	RG4N	1
X	5340892	5340892	RG2	1
X	5472813	5473079	RG2	1
X	5528756	5528756	EZ5N	1
X	5647269	5647386	EZ5N,FR207,FR217,FR310,FR70,KN6,RG7,ZS56	8
X	5647977	5649592	EZ5N,FR207,FR217,FR310,FR70,KN6,RG7,ZS56	8
X	5667439	5667441	FR14,FR217,FR70	3
X	5686623	5686623	FR70	1
X	5706737	5706761	RG2,RG7,UG7	3
X	5725010	5725010	RG2	1
X	5814316	5814327	RG5	1
X	5817626	5817626	RG5	1
X	5838617	5838617	RG10	1
X	5840438	5840443	CK2,EZ2,EZ5N,EZ9N,FR14,FR151,FR180,FR207,FR217,FR229,FR310,FR361,FR70,KN6,RG10,RG13N,RG2,RG3,RG4N,RG5,RG7,RG8,RG9,UG5N,UG7,ZS11,ZS56	27
X	5862495	5862496	RG13N,ZS11	2
X	5892493	5892493	RG7	1
X	6095961	6095979	RG3,RG4N	2
X	6178986	6179448	RG5,RG7	2
X	6213615	6213616	RG13N	1
X	6224203	6224203	RG10,RG7	2
X	6315076	6315076	FR207	1
X	6369728	6369783	EZ2,EZ5N,KN6,RG8,UG5N	5
X	6382970	6382970	FR310	1
X	6402674	6402676	CK2,FR151,FR361	3
X	6442653	6442654	RG8	1
[truncated: 284 more rows]

## Sheet: Table S8
Table S8. Numbers of PHS duplications in different frequencies and lengths for each chromosomal arm
	Numbers in different frequencies			Numbers in different lengths (bp)a			Total
	Singletons	Non-singleton		<500	500-1000	>1000
X	269	112		327	39	15	381
2L	323	121		375	44	25	444
2R	328	143		364	78	29	471
3L	382	128		438	53	19	510
3R	354	122		399	45	32	476
Total	1656	626		1903	259	120	2282
Proportion	0.725679	0.274321		0.833918	0.113497	0.0525855
a. Duplication length was estimated from the longest distance of linked PHS.

## Sheet: Table S9
Table S9. Distribution of pseudoheterozygous sites (PHS) in genomic regions
				PHS: singleton				PHS: non-singleton				PHS: Total
Genomic region	Number	Genome average		Number	Proportion	Chi-square test, P value		Number	Proportion	Chi-square test, P value		Number	Proportion	Chi-square test, P value
CDS	19663360	0.219191		1117	0.234467	0.04268		604	0.340858	3.49e-21		1721	0.263311	1.22e-11
5' UTR	14276430	0.159142		635	0.133291	1.25e-32		195	0.110045	1.23e-20		830	0.126989	8.37e-10
3' UTR	3691165	0.0411461		274	0.0575147	7.61e-119		81	0.045	1.57e-52		353	0.0540086	5.94e-07
Intron	26366844	0.293916		1299	0.27267	2.78e-12		424	0.239278	0.1047		1725	0.263923	6.94e-05
Intergenic	25710839	0.286604		1439	0.302057	9.56e-27		468	0.264108	0.0003282		1907	0.291769	0.4925
Total	89708638			4764				1772				6536

## Sheet: Table S10
Table S10. The dN/dS analyses of paralogs and orthologs of PHS duplications
PHS Duplicationsa					Gene information									Between orthologs				Between paralogs			Complete/ partial	Tandem/ interspersed
Chromosomal arm					D. melanogaster gene information							D. simulans orthologs		(D. melanogaster - D. simulans)				in D. melanogaster
	Start	End	Length		FlyBase ID	Gene name	Transcript	Start	End	Strand		Gene IDb		dN	dS	dN/dS		dN	dS	dN/dS
2L	772412	780635	8224		FBgn0031276	CG12506	CG12506-RA	773547	774017	-		NA		0.0576	0.1135	0.5073		0.0096	0		complete	tandem
2L	772412	780635	8224		FBgn0040725	CG13946	CG13946-RA	776536	776892	-		NA		0.051	0.1034	0.4929		0.0102	0.0101	1.0149	complete	tandem
2L	2653057	2654734	1678		FBgn0026395	Or23a	Or23a-RA	2654049	2655462	-		GD23167		0.0118	0.1307	0.09		0.0024	0		partial	tandem
2L	3712599	3714575	1977		FBgn0031566	CG2818	CG2818-RA	3713360	3716810	-		GD23248		0.0137	0.0295	0.4631		0	0.0097	0	partial	tandem
2L	3784698	3786403	1706		FBgn0051960	CG31960	CG31960-RA	3784947	3785622	-		GD10524		0.0309	0.2282	0.1353		0.0032	0.016	0.1966	complete	tandem
2L	4114364	4120948	6585		FBgn0020376	Sr-CIII	Sr-CIII-RA	4120363	4121442	-		Sr-CIII		0.0833	0.1137	0.7324		0.0233	0.0075	3.124	partial	tandem
2L	5200538	5215837	15300		FBgn0031690	CG7742	CG7742-RA	5212395	5214730	+		GD22661		0.0017	0.1513	0.0115		0	0.0401	0	complete	tandem
2L	5200538	5215837	15300		FBgn0250847	CG14034	CG14034-RB	5215211	5216533	+		GD22660		0.066	0.0171	3.8533		0	0.0822	0	partial	tandem
2L	5200538	5215837	15300		FBgn0261836	Msp-300	Msp-300-RJ	5100877	5207002	-		GD23323		NA	NA	NA		0.0026	0		partial	tandem
2L	5205841	5213266	7426		FBgn0031688	Cyp28d2	Cyp28d2-RA	5207267	5209345	-		GD23327		0.0089	0.1645	0.0544		0.0009	0.0023	0.4139	complete	tandem
2L	5208977	5212879	3903		FBgn0031689	Cyp28d1	Cyp28d1-RA	5210461	5212445	-		GD23328		0.0153	0.1682	0.0911		0.0044	0.0471	0.0941	complete	tandem
2L	5932816	5947786	14971		FBgn0261055	Sfp26Ad	Sfp26Ad-RB	5942623	5943263	+		GD27720		NA	NA	NA		0.0076	0.0104	0.7294	complete	tandem
2L	5932816	5947786	14971		FBgn0015381	dsf	dsf-RA	5925937	5939261	-		GD23369		0.0098	0.1956	0.05		0.018	0		partial	tandem
2L	5944552	5949044	4493		FBgn0001128	Gpdh	Gpdh-RE	5943643	5948843	-		Gpdh		NA	NA	NA		0.0059	0.035	0.1697	partial	tandem
2L	6259528	6264838	5311		FBgn0031792	CG13983	CG13983-RA	6263557	6264490	+		GD22591		0.0287	0.2099	0.1367		0.0017	0		complete	tandem
2L	6653876	6657668	3793		FBgn0051633	CG31633	CG31633-RA	6654760	6656321	+		GD22559		0.0707	0.1337	0.5285		0.006	0.0046	1.3105	complete	tandem
2L	6653876	6657668	3793		FBgn0051636	CG31636	CG31636-RA	6656459	6657879	+		GD22558		0.0149	0.0803	0.1851		0.0017	0		partial	tandem
2L	6788301	6792261	3961		FBgn0015777	nrv2	nrv2-RD	6789770	6798862	+		GD22540		0.0371	0.019	1.9544		0.0179	0		partial	tandem
2L	7014109	7019431	5323		FBgn0000053	ade3	ade3-RA	7014861	7023940	+		GD22518		0.0117	0.1545	0.0758		0.0063	0.0264	0.2375	partial	tandem
2L	7014109	7019431	5323		FBgn0263027	CG43322	CG43322-RA	7013396	7014737	-		GD23445		NA	NA	NA		0.0075	0.0235	0.3167	partial	tandem
2L	7713886	7716864	2979		FBgn0053296	CG33296	CG33296-RB	7714069	7716645	+		GD22478		0.0435	0.1243	0.3502		0.0117	0.033	0.355	complete	interspersed
2L	12451410	12456880	5471		FBgn0032436	CG5418	CG5418-RA	12451945	12453230	+		GD22117		0.025	0.0949	0.264		0.0108	0.0222	0.4869	complete	tandem
2L	12451410	12456880	5471		FBgn0032435	Oatp33Eb	Oatp33Eb-RA	12448484	12452047	-		GD23840		0.0088	0.0894	0.0985		0.0173	0		partial	tandem
2L	15776548	15777037	490		FBgn0264260	CG43760	CG43760-RA	15776442	15776852	+		GD29382		NA	NA	NA		0	0.0363	0	partial	tandem
2L	16238682	16246038	7357		FBgn0262000	CG42818	CG42818-RB	16241939	16245559	-		GD26844		NA	NA	NA		0.0091	0.0109	0.8343	complete	tandem
2L	16333725	16334086	362		FBgn0028899	CG31817	CG31817-RB	16330623	16337885	+		GD21918		NA	NA	NA		0.0041	0		partial	tandem
2L	16793586	16796669	3084		FBgn0040262	Ugt36Ba	Ugt36Ba-RA	16794211	16796009	-		GD25513		0.0295	0.1389	0.2127		0.0009	0.0021	0.4284	complete	tandem
2L	17483462	17488131	4670		FBgn0003187	qua	qua-RA	17486806	17497203	+		GD21863		0.0069	0.1068	0.0647		0.0029	0		partial	tandem
2L	17957392	17966481	9090		FBgn0023096	btv	btv-RD	17962735	17982472	+		GD21850		NA	NA	NA		0.0014	0		partial	tandem
2L	17987861	17992014	4154		FBgn0051742	CG31742	CG31742-RA	17990418	17991501	-		GD24120		0.0513	0.1646	0.3118		0.0034	0.0082	0.4114	complete	tandem
2L	19910708	19912617	1910		FBgn0044811	TotF	TotF-RA	19911815	19912377	+		GD21729		0.0528	0.0898	0.5882		0.0039	0.0169	0.2328	complete	tandem
2L	20816308	20818353	2046		FBgn0067312	CheB38a	CheB38a-RA	20817816	20818532	+		GD21677		0.0578	0.1188	0.4866		0.0037	0		partial	tandem
2L	20924828	20926936	2109		FBgn0032906	RPA2	RPA2-RA	20924975	20926147	+		GD21666		0.0036	0.1327	0.0268		0	0.026	0	complete	interspersed
2R	1039073	1045537	6465		FBgn0033010	Atf6	Atf6-RC	1032238	1042261	-		GD17476		0.0352	0.1038	0.3389		0.0011	0		partial	tandem
2R	1350749	1356250	5502		FBgn0050440	CG30440	CG30440-RA	1355819	1383341	+		GD10359		0.0665	0.1137	0.5849		0	0.0329	0	partial	tandem
2R	2604534	2610864	6331		FBgn0010482	l(2)01289	l(2)01289-RB	2608606	2628149	+		GD10307		0.017	0.0035	4.8799		0.0015	0		partial	tandem
2R	3016701	3020425	3725		FBgn0015039	Cyp9b2	Cyp9b2-RA	3017782	3019640	+		GD10273		0.0243	0.2035	0.1195		0.0034	0		complete	tandem
2R	3016701	3020425	3725		FBgn0015038	Cyp9b1	Cyp9b1-RA	3015343	3017311	+		GD10274		0.0361	0.105	0.3433		0.0027	0.007	0.378	partial	tandem
2R	3122745	3135282	12538		FBgn0026602	Ady43A	Ady43A-RA	3130529	3133263	+		GD10267		0.0091	0.157	0.0581		0.0012	0		complete	tandem
2R	3808335	3809960	1626		FBgn0026393	Or43b	Or43b-RA	3808340	3810109	+		GD10213		0.0128	0.1042	0.1228		0.0028	0		partial	tandem
2R	4342434	4343431	998		FBgn0002569	Mal-A2	Mal-A2-RA	4341137	4343291	-		GD10563		0.0196	0.0623	0.3149		0.0206	0		partial	tandem
2R	4451171	4453526	2356		FBgn0033302	Cyp6a14	Cyp6a14-RD	4451798	4453481	+		GD10157		NA	NA	NA		0.001	0		complete	tandem
2R	5038241	5048626	10386		FBgn0033387	CG8008	CG8008-RA	5045412	5048940	+		GD10099		0.005	0.1317	0.0379		0	0.0064	0	partial	tandem
2R	6029609	6032130	2522		FBgn0033491	CG18011	CG18011-RA	6029845	6033711	-		GD10720		0.0249	0.0854	0.2915		0.0015	0.0036	0.4149	partial	tandem
2R	6194480	6195717	1238		FBgn0028426	JhI-1	JhI-1-RB	6194535	6197276	+		GD25997		0.0771	0.0082	9.3517		0.0065	0.0043	1.5131	partial	tandem
2R	6532985	6537470	4486		FBgn0033540	Elp2	Elp2-RA	6533230	6536139	-		GD10748		0.0173	0.1323	0.1307		0	0.0014	0	complete	tandem
2R	6532985	6537470	4486		FBgn0033541	CG12934	CG12934-RA	6536388	6537250	-		GD10749		0.0322	0.1017	0.3168		0	0.0042	0	complete	tandem
2R	8033412	8036159	2748		FBgn0027504	CG8878	CG8878-RA	8033529	8038562	+		GD15248		0.0446	0.0238	1.8697		0	0.0021	0	partial	tandem
2R	8071983	8076292	4310		FBgn0025454	Cyp6g1	Cyp6g1-RA	8073168	8075936	-		GD15406		0.3746	1.0968	0.3415		0.0024	0.0485	0.0495	complete	tandem
2R	8071983	8076292	4310		FBgn0033696	Cyp6g2	Cyp6g2-RA	8075843	8077882	+		GD15240		0.0135	0.1725	0.0782		0.0132	0.0063	2.0899	partial	tandem
2R	8451140	8452575	1436		FBgn0053775	CG33775	CG33775-RA	8451729	8452406	+		GD25831		0.0417	0.068	0.6136		0.0026	0		complete	interspersed
2R	9061911	9068107	6197		FBgn0053137	CG33137	CG33137-RB	9062941	9063580	-		GD10946		NA	NA	NA		0.0071	0.0064	1.1098	complete	tandem
2R	9064476	9073277	8802		FBgn0033802	CG17724	CG17724-RA	9063599	9073317	+		GD25787		0.019	0.0692	0.2752		0.0009	0		complete	interspersed
2R	10634890	10636772	1883		FBgn0012042	AttA	AttA-RA	10634876	10635699	-		AttA		0.0252	0.3024	0.0834		0	0.0049	0	complete	interspersed
2R	10634929	10636785	1857		FBgn0012042	AttA	AttA-RA	10634876	10635699	-		AttA		0.0242	0.3164	0.0764		0	0.0052	0	partial	tandem
2R	11148296	11151825	3530		FBgn0034005	alphaPS4	alphaPS4-RA	11146272	11150371	-		GD11106		0.0769	0.1245	0.618		0.0017	0.004	0.4218	partial	tandem
2R	12655966	12657285	1320		FBgn0034156	CG5348	CG5348-RB	12654342	12656743	-		GD11214		NA	NA	NA		0.0053	0.0072	0.7467	partial	tandem
2R	14272095	14272273	179		FBgn0034330	CG18107	CG18107-RA	14272070	14272416	-		GD11364		0.0446	0.1315	0.3394		0.0216	0.0251	0.8637	complete	interspersed
2R	14740767	14748128	7362		FBgn0010053	Jheh1	Jheh1-RA	14740939	14742614	+		Jheh1		0.0115	0.1438	0.0797		0.001	0		complete	tandem
2R	16152966	16164328	11363		FBgn0034495	CG11788	CG11788-RA	16162191	16163648	-		GD11503		0.0084	0.0899	0.093		0.0021	0.0031	0.6863	complete	tandem
2R	16152966	16164328	11363		FBgn0034493	CG8908	CG8908-RC	16152425	16158499	-		GD11501		NA	NA	NA		0.0012	0.0177	0.0671	partial	tandem
2R	17275510	17281436	5927		FBgn0034629	Acox57D-d	Acox57D-d-RA	17276901	17279944	-		GD11595		0.0071	0.1462	0.0488		0.0006	0.0115	0.0547	complete	tandem
2R	17275510	17281436	5927		FBgn0034628	Acox57D-p	Acox57D-p-RA	17273859	17276788	-		GD11593		0.0215	0.1884	0.1142		0.0014	0		partial	tandem
2R	17921897	17923514	1618		FBgn0034681	CG9308	CG9308-RA	17922349	17923171	-		GD15445		0.0272	0.1374	0.1978		0.0022	0.0134	0.1629	complete	tandem
2R	18076110	18079455	3346		FBgn0034708	Vps35	Vps35-RB	18073483	18077392	-		GD11652		NA	NA	NA		0.0027	0		partial	tandem
2R	19577851	19579874	2024		FBgn0050183	CG30183	CG30183-RA	19578314	19585198	+		GD25024		0.018	0.1583	0.1137		0.0033	0		partial	tandem
3L	1310981	1315895	4915		FBgn0035206	CG9186	CG9186-RB	1311719	1313377	+		GD13485		0.0055	0.1703	0.0325		0.0241	0.0137	1.7567	complete	tandem
3L	1310981	1315895	4915		FBgn0035205	CG2469	CG2469-RB	1307224	1311805	-		GD13607		0.0061	0.0847	0.072		0.0146	0		partial	tandem
3L	1310981	1315895	4915		FBgn0035207	CG9153	CG9153-RB	1313696	1318330	-		GD13608		0.0171	0.1753	0.0973		0.0078	0.0614	0.1278	partial	tandem
3L	6032064	6033498	1435		FBgn0250815	Jon65Aiv	Jon65Aiv-RA	6032255	6033235	-		GD13922		0.0204	0.1038	0.196		0.0015	0		complete	interspersed
3L	6088988	6089985	998		FBgn0061492	loj	loj-RD	6088087	6089617	-		GD13935		NA	NA	NA		0.0352	0		partial	tandem
3L	6952072	6956705	4634		FBgn0261445	sgl	sgl-RA	6952654	6957858	+		GD13103		0	0.1584	0		0	0.0434	0	partial	tandem
3L	7350246	7353420	3175		FBgn0035770	pst	pst-RE	7350375	7353363	+		GD13064		NA	NA	NA		0.0051	0.003	1.6859	complete	tandem
3L	11687710	11697625	9916		FBgn0036195	CG6053	CG6053-RB	11690226	11692363	+		GD12783		NA	NA	NA		0.0007	0.0312	0.024	complete	tandem
3L	11687710	11697625	9916		FBgn0036194	CG11652	CG11652-RA	11686979	11690063	+		GD12784		0.0046	0.1445	0.0317		0	0.0082	0	partial	tandem
3L	11687710	11697625	9916		FBgn0036196	CG11658	CG11658-RC	11692596	11701653	+		GD12782		0.0363	0			0.0033	0		partial	tandem
3L	13847016	13854147	7132		FBgn0029167	Hml	Hml-RA	13839154	13853101	-		GD14459		0.0088	0.1507	0.0586		0.0003	0		partial	tandem
3L	14789146	14794857	5712		FBgn0029148	NHP2	NHP2-RB	14794428	14795268	+		GD12597		NA	NA	NA		0	0.0198	0	partial	tandem
3L	14789146	14794857	5712		FBgn0036451	CG9425	CG9425-RB	14783035	14794189	-		GD14504		0.1507	0.2016	0.7473		0.001	0.0021	0.4647	partial	tandem
3L	16782476	16785533	3058		FBgn0036663	CG9674	CG9674-RD	16780673	16800831	+		GD12441		0.0247	0.0084	2.9435		0	0.0016	0	partial	tandem
3L	17737030	17739361	2332		FBgn0036750	CG6034	CG6034-RA	17738273	17739960	+		GD12383		0.0241	0.1331	0.1813		0	0.0039	0	partial	tandem
3L	18674752	18679895	5144		FBgn0036806	Cyp12c1	Cyp12c1-RA	18677629	18679419	+		GD12331		0.0132	0.111	0.1186		0	0.0023	0	complete	tandem
3L	19258319	19265955	7637		FBgn0036856	CG9666	CG9666-RA	19257504	19259938	-		GD14794		0	0.1797	0		0.0041	0		partial	tandem
3L	19258319	19265955	7637		FBgn0036859	CG14085	CG14085-RA	19262451	19267268	-		GD14796		0.0058	0.2135	0.027		0.001	0		partial	tandem
3L	20127918	20133447	5530		FBgn0005198	gig	gig-RA	20122281	20132110	-		GD14854		0.0032	0.1178	0.027		0.0004	0		partial	tandem
3L	20127918	20133447	5530		FBgn0036942	CG7328	CG7328-RA	20132310	20133707	+		GD12218		0.0098	0.1837	0.0535		0	0.0041	0	partial	tandem
3L	20252691	20259245	6555		FBgn0004366	rdgC	rdgC-RB	20252967	20258654	-		GD14868		0.0778	0.2436	0.3196		0	0.0018	0	complete	tandem
3L	21486703	21487729	1027		FBgn0015239	Hr78	Hr78-RA	21487119	21490594	+		GD12114		0.0386	0.0108	3.57		0.0044	0		partial	tandem
3L	22065414	22067623	2210		FBgn0037150	CG7133	CG7133-RA	22066168	22067623	+		GD12076		0.0689	0.0634	1.0866		0.0102	0		partial	tandem
3R	311996	322089	10094		FBgn0085386	CG34357	CG34357-RA	319126	383789	+		GD19673		NA	NA	NA		0.0016	0		partial	tandem
3R	3839609	3848627	9019		FBgn0037541	CG2747	CG2747-RB	3841932	3856505	+		GD19437		0.045	0.0131	3.4423		0.0003	0		partial	tandem
3R	4087452	4092333	4882		FBgn0010173	RpA-70	RpA-70-RA	4087842	4090171	+		GD20882		0.0039	0.0692	0.0562		0.0031	0.002	1.5063	complete	tandem
3R	5496667	5501405	4739		FBgn0037726	CG9492	CG9492-RD	5477004	5500365	+		GD20775		NA	NA	NA		0.0021	0.0057	0.3651	partial	tandem
3R	5607383	5611004	3622		FBgn0037753	CG12947	CG12947-RB	5605786	5608779	-		GD18650		NA	NA	NA		0.0027	0		partial	tandem
3R	5819678	5823065	3388		FBgn0045473	Gr85a	Gr85a-RA	5821266	5822511	+		GD20746		0.0428	0.1055	0.4058		0.0012	0		complete	tandem
3R	5824541	5829697	5157		FBgn0037772	Spn85F	Spn85F-RA	5822885	5826036	-		GD18658		0.0036	0.0719	0.0503		0.0012	0		partial	tandem
3R	6132672	6137985	5314		FBgn0037807	CG6293	CG6293-RA	6133984	6137317	+		GD20724		0.0039	0.1218	0.0324		0	0.002	0	complete	tandem
3R	6977387	6982334	4948		FBgn0040251	Ugt86Di	Ugt86Di-RA	6977629	6979571	+		GD27744		0.0359	0.1402	0.2564		0.0009	0		complete	tandem
3R	6977387	6982334	4948		FBgn0040257	Ugt86Dc	Ugt86Dc-RA	6980377	6982235	-		GD18731		0.2502	0.5563	0.4497		0.0009	0		complete	tandem
3R	7001011	7003273	2263		FBgn0040252	Ugt86Dh	Ugt86Dh-RA	7001251	7003373	-		GD18734		0.0326	0.1345	0.2422		0.0365	0.1121	0.3252	complete	interspersed
3R	7835116	7838207	3092		FBgn0037978	KLHL18	KLHL18-RA	7833832	7836152	+		GD20611		0.0221	0.1261	0.1756		0.0058	0.0211	0.2755	partial	tandem
3R	7835116	7838207	3092		FBgn0037979	CG3532	CG3532-RB	7836504	7840784	-		GD18796		0.021	0.0798	0.2632		0.0028	0.0146	0.1899	partial	tandem
3R	7836151	7840937	4787		FBgn0037979	CG3532	CG3532-RB	7836504	7840784	-		GD18796		0.0174	0.0962	0.1812		0.0016	0.0084	0.185	complete	interspersed
3R	8057874	8063799	5926		FBgn0038005	Cyp313a5	Cyp313a5-RA	8058575	8060406	+		NA		0.4107	1.3894	0.2956		0.0019	0		complete	tandem
3R	8192887	8196837	3951		FBgn0001149	GstD1	GstD1-RB	8193269	8194987	+		GstD1		0.0129	0.1556	0.0831		0.0019	0		complete	tandem
3R	8196115	8204161	8047		FBgn0010040	GstD4	GstD4-RA	8199824	8200546	-		GD18817		0.0038	0.1837	0.0209		0.0022	0		complete	tandem
3R	8224311	8231345	7035		FBgn0038037	Cyp9f2	Cyp9f2-RA	8229062	8231750	+		GD20572		0.0399	0.0055	7.2567		0.0074	0.006	1.2397	partial	tandem
3R	8224311	8231345	7035		FBgn0085431	CG34402	CG34402-RC	8211971	8228627	-		CG34402		NA	NA	NA		0.0015	0		partial	tandem
3R	8532184	8541550	9367		FBgn0002905	mus308	mus308-RA	8531245	8538021	+		NA		0.0355	0.1336	0.2655		0.0005	0.0019	0.2769	partial	tandem
3R	8868332	8873185	4854		FBgn0001217	Hsc70-2	Hsc70-2-RA	8870481	8873112	-		GD18878		0.0127	0.2119	0.0602		0.001	0		complete	tandem
3R	8871513	8878781	7269		FBgn0051157	CG31157	CG31157-RB	8873234	8875018	-		GD18879		0.0378	0.1171	0.323		0.0012	0.0028	0.4327	complete	tandem
3R	8874025	8878175	4151		FBgn0038115	CG7966	CG7966-RA	8875120	8877172	+		GD20522		0.0073	0.1317	0.0552		0.0019	0		complete	tandem
3R	10338795	10344863	6069		FBgn0038237	Pde6	Pde6-RB	10339622	10383694	+		GD20415		NA	NA	NA		0	0.0087	0	partial	tandem
3R	10956588	10966989	10402		FBgn0038290	CG6912	CG6912-RA	10960860	10962702	+		GD20382		0.0389	0.0556	0.6998		0	0.0024	0	complete	tandem
3R	10956588	10966989	10402		FBgn0038291	CG3984	CG3984-RA	10962870	10964626	-		GD18988		0.0479	0.0547	0.8755		0.0026	0.0093	0.2762	complete	tandem
3R	10956588	10966989	10402		FBgn0038292	CG3987	CG3987-RA	10965680	10967437	-		GD18989		0.0436	0.0812	0.5371		0.0028	0.0046	0.6058	partial	tandem
3R	11038387	11039984	1598		FBgn0038301	CG6654	CG6654-RA	11036999	11039380	+		GD20376		0.0087	0.1844	0.0472		0.0081	0.0043	1.8922	partial	tandem
3R	11038387	11039984	1598		FBgn0038302	CG4210	CG4210-RA	11039696	11040567	-		GD18993		0.0111	0.1246	0.0887		0.0112	0.089	0.1261	partial	tandem
3R	12396748	12400275	3528		FBgn0038445	CG14891	CG14891-RA	12397237	12398880	-		GD19110		0.2044	0.1307	1.5632		0.0149	0.0127	1.1698	complete	tandem
3R	12396748	12400275	3528		FBgn0038446	CG14903	CG14903-RA	12398901	12399580	+		GD20280		0.0084	0.0845	0.0996		0	0.0095	0	complete	tandem
3R	13244677	13244775	99		FBgn0262023	CG42834	CG42834-RA	13244507	13244875	-		GD19160		NA	NA	NA		0.0151	0.0354	0.4254	partial	tandem
3R	14957742	14962830	5089		FBgn0038680	Cyp12a5	Cyp12a5-RA	14958174	14960426	-		GD19272		0.0307	0.2063	0.1489		0.004	0.03	0.1316	complete	tandem
3R	14957742	14962830	5089		FBgn0038681	Cyp12a4	Cyp12a4-RA	14960885	14962858	-		GD19273		0.0104	0.1451	0.0716		0.0017	0.0101	0.1634	partial	tandem
3R	15437714	15441801	4088		FBgn0038718	CG17752	CG17752-RA	15435947	15438159	-		GD19299		0.0337	0.2711	0.1242		0.0217	0		partial	tandem
3R	15437726	15441802	4077		FBgn0038719	CG16727	CG16727-RA	15439103	15441506	-		GD19301		0.0105	0.1377	0.0766		0.0057	0.0481	0.1192	complete	tandem
3R	17576856	17579706	2851		FBgn0051233	CG31233	CG31233-RA	17575575	17578959	-		GD20893		0.0133	0.1124	0.1181		0.0007	0.0122	0.0573	partial	tandem
3R	19358775	19360626	1852		FBgn0039085	CG10170	CG10170-RA	19358667	19360489	+		GD18377		0.0982	0.3388	0.2898		0.0623	0.1458	0.4274	complete	interspersed
3R	19885562	19890291	4730		FBgn0040283	SMC1	SMC1-RA	19884024	19888538	-		GD21062		0.0042	0.1064	0.0396		0.0029	0		partial	tandem
3R	21098442	21099113	672		FBgn0039309	CG11891	CG11891-RD	21095953	21098989	-		GD21199		NA	NA	NA		0.0035	0		partial	tandem
3R	21129505	21131423	1919		FBgn0051436	CG31436	CG31436-RA	21129899	21131373	-		GD21212		0.0349	0.1847	0.1891		0.0022	0.0055	0.4111	complete	tandem
3R	21726600	21729371	2772		FBgn0051089	CG31089	CG31089-RA	21728365	21729900	-		GD21247		0.0136	0.1512	0.0902		0	0.0252	0	partial	tandem
3R	24310075	24312035	1961		FBgn0039585	CG1894	CG1894-RA	24310279	24311720	-		NA		0.2651	0.7286	0.3639		0.0143	0.0049	2.9407	complete	tandem
3R	24463541	24466070	2530		FBgn0039591	CG9988	CG9988-RA	24462134	24464521	-		GD21376		0.0199	0.1322	0.1509		0.011	0.0058	1.8977	partial	tandem
X	1713217	1715338	2122		FBgn0029589	CG14810	CG14810-RA	1713528	1714374	+		GD16413		0.1704	0.1623	1.05		0.0118	0.0176	0.6688	complete	tandem
X	2319051	2320043	993		FBgn0052797	CG32797	CG32797-RA	2319130	2319738	+		NA		0.5319	0.3913	1.3594		0.0023	0.023	0.1015	complete	interspersed
X	4171311	4173003	1693		FBgn0040905	CG15578	CG15578-RA	4171580	4171994	+		GD24601		0.2112	0.3383	0.6243		0.0053	0		complete	tandem
X	5647023	5650074	3052		FBgn0029800	lin-52	lin-52-RA	5648062	5648917	+		GD16236		0.0707	0.1244	0.5687		0.0029	0		complete	tandem
X	5647023	5650074	3052		FBgn0029799	CG15772	CG15772-RA	5646542	5648068	-		GD16748		0	0.0565	0		0.0142	0.0376	0.3782	partial	tandem
X	5686584	5686696	113		FBgn0029810	CG12239	CG12239-RA	5686180	5688576	-		GD16754		0.0133	0.0921	0.1445		0.0127	0		partial	tandem
X	6527887	6530934	3048		FBgn0029880	CG14443	CG14443-RB	6527992	6530202	-		GD29077		NA	NA	NA		0.0007	0.0151	0.0431	complete	tandem
X	7929762	7933935	4174		FBgn0029990	CG2233	CG2233-RA	7929774	7931550	+		GD16135		0.1256	0.1293	0.9718		0.0206	0.0099	2.0896	complete	tandem
X	11462207	11467380	5174		FBgn0030313	CG11697	CG11697-RA	11466740	11467673	-		GD29448		NA	NA	NA		0.0027	0		partial	tandem
X	16201244	16206681	5438		FBgn0030737	CG9914	CG9914-RA	16200945	16202416	+		NA		0.1891	1.0328	0.1831		0	0.0267	0	partial	tandem
X	16592492	16599044	6553		FBgn0030774	spheroide	spheroide-RA	16594479	16595978	+		GD15729		0.0289	0.1879	0.1537		0.0017	0		complete	tandem
X	16592492	16599044	6553		FBgn0030775	CG9673	CG9673-RA	16596906	16597912	+		GD15728		0.024	0.2266	0.1057		0	0.0053	0	complete	tandem
X	16592492	16599044	6553		FBgn0030776	CG4653	CG4653-RA	16598114	16599311	-		GD17298		0.0449	0.1115	0.4025		0.0086	0.0202	0.4235	partial	tandem
X	20297205	20299451	2247		FBgn0040650	CG15456	CG15456-RA	20297536	20298104	+		GD29569		0.0194	0.047	0.4117		0.027	0.0729	0.3701	complete	tandem
X	20297205	20299453	2249		FBgn0031114	cactin	cactin-RA	20295007	20297429	-		GD28616		0.0081	0.4788	0.017		0.0117	0		partial	tandem
X	20297205	20299453	2249		FBgn0031115	CG11710	CG11710-RB	20298562	20300626	+		GD24442		0.0125	0.2179	0.0571		0.0132	0.06	0.2207	partial	tandem
X	20739310	20739389	80		FBgn0031134	CG1314	CG1314-RA	20739016	20740424	+		GD24656		0.492	0.4334	1.1354		0	0.0961	0	partial	tandem
aTandem PHS duplications ( precise breakpoints) or non-tandem PHS duplications (the start and end sites were determined by PHS)
bD. simulans gene ID were based on the FlyBase annotation V6.24.

[truncated: 5 more sheets: Table S11, Table S12, Table_S13, Table_S14, Table S15]
